# Supplementary material for: catena-Poly[[(tetra­hydro­furan-κO)lithium(I)]-bis­(μ-trimethyl­silanolato-κ2 O:O)-gallium(III)-bis­(μ-trimethyl­silanolato-κ2 O:O)-[(tetra­hydro­furan-κO)lithium(I)]-μ-bromido]
Source: Acta Crystallogr Sect E Struct Rep Online. 2010 Sep 11;66(Pt 10):m1242. doi: 10.1107/S1600536810035518 (PMC2983186; doi:10.1107/S1600536810035518)
Supplement: Supplementary file 1 [file e-66-m1242-sup1.cif]

##############################################################################
###                                                                        ###
###        Electronic paper (Acta Crystallographica Section E)             ###
###                                                                        ###
##############################################################################
#                                                                            #
# This CIF contains the data in a paper accepted for publication in Acta     #
# Crystallographica Section E. It conforms to the requirements of Notes      #
# for Authors for Section E, and has been peer reviewed under the auspices   #
# of the IUCr Commission on Journals.                                        #
#                                                                            #
# Full details of the Crystallographic Information File format               #
# are given in the paper "The Crystallographic Information File (CIF):       #
# a New Standard Archive File for Crystallography" by S. R. Hall, F. H.      #
# Allen and I. D. Brown [Acta Cryst. (1991), A47, 655-685].                  #
#                                                                            #
# The current version of the core CIF dictionary is obtainable from          #
# ftp://ftp.iucr.org/pub/cif_core.dic. The current version number is 2.4.    #
#                                                                            #
# Software is freely available for graphical display of the structure(s) in  #
# this CIF.  For information consult the CIF home page http://www.iucr.org/  #
# cif/home.html                                                              #
#                                                                            #
# This file may be used for bona fide research purposes within the           #
# scientific community so long as proper attribution is given to the journal # 
# article from which it was obtained.                                        #
#                                                                            #
##############################################################################
                                             
data_I
_audit_creation_method     'WinGX routine CIF_UPDATE'
_audit_conform_dict_name     cif_core.dic
_audit_conform_dict_version     2.3
_chemical_name_systematic
;
<i>catena</i>-Poly[[(tetrahydrofuran-\k<i>O</i>)lithium(I)]-
bis(\m-trimethylsilanolato-\k^2^<i>O</i>:<i>O</i>)-gallium(III)-
bis(\m-trimethylsilanolato-\k^2^<i>O</i>:<i>O</i>)-
[(tetrahydrofuran-\k<i>O</i>)lithium(I)]-\m-bromido]
;
_chemical_formula_moiety     'C20 H52 Br1 Ga1 Li2 O6 Si4'
_chemical_formula_sum     'C20 H52 Br Ga Li2 O6 Si4'
_chemical_formula_iupac     '[Ga Li2 Br (C3 H9 O Si)4 (C4 H8 O)2]'
_chemical_formula_weight     664.49
_symmetry_cell_setting     monoclinic
_symmetry_space_group_name_H-M     'C 2/c'
_symmetry_space_group_name_Hall     '-C 2yc'
loop_
    _symmetry_equiv_pos_as_xyz
    'x, y, z'
    '-x, y, -z+1/2'
    'x+1/2, y+1/2, z'
    '-x+1/2, y+1/2, -z+1/2'
    '-x, -y, -z'
    'x, -y, z-1/2'
    '-x+1/2, -y+1/2, -z'
    'x+1/2, -y+1/2, z-1/2'
_cell_length_a     25.802(8)
_cell_length_b     9.761(2)
_cell_length_c     18.689(6)
_cell_angle_alpha     90
_cell_angle_beta     130.81(2)
_cell_angle_gamma     90
_cell_volume     3563(2)
_cell_formula_units_Z     4
_cell_measurement_reflns_used     29109
_cell_measurement_theta_min     1.44
_cell_measurement_theta_max     24.95
_cell_measurement_temperature     150(2)
_exptl_crystal_description     prism
_exptl_crystal_colour     colourless
_exptl_crystal_size_max     0.2
_exptl_crystal_size_mid     0.18
_exptl_crystal_size_min     0.09
_exptl_crystal_density_diffrn     1.239
_exptl_crystal_density_method     'not measured'
_exptl_crystal_F_000     1392
_exptl_absorpt_coefficient_mu     2.055
_exptl_absorpt_correction_type     numerical
_exptl_absorpt_process_details
;
(<i>X-RED32</i>; Stoe & Cie, 2008)
;
_exptl_absorpt_correction_T_min     0.5032
_exptl_absorpt_correction_T_max     0.7342
_exptl_special_details
;
;
_diffrn_ambient_temperature     150(2)
_diffrn_radiation_type     MoK\a
_diffrn_radiation_wavelength     0.71073
_diffrn_radiation_source     'fine-focus sealed tube'
_diffrn_radiation_monochromator     graphite
_diffrn_measurement_device_type     'Stoe Stadi IPDS 2'
_diffrn_measurement_method     '\w scan'
_diffrn_detector_area_resol_mean     6.67
_diffrn_reflns_number     19442
_diffrn_reflns_av_R_equivalents     0.0797
_diffrn_reflns_theta_min     2.19
_diffrn_reflns_theta_max     24.98
_diffrn_reflns_theta_full     24.98
_diffrn_measured_fraction_theta_max     0.986
_diffrn_measured_fraction_theta_full     0.986
_diffrn_reflns_limit_h_min     -30
_diffrn_reflns_limit_h_max     30
_diffrn_reflns_limit_k_min     -11
_diffrn_reflns_limit_k_max     11
_diffrn_reflns_limit_l_min     -22
_diffrn_reflns_limit_l_max     22
_refine_special_details
;
Refinement of <i>F</i>^2^ against ALL reflections. The weighted <i>R</i>-factor
<i>wR</i> and goodness of fit <i>S</i> are based on <i>F</i>^2^, conventional
<i>R</i>-factors <i>R</i> are based on <i>F</i>, with <i>F</i> set to zero for
negative <i>F</i>^2^. The threshold expression of <i>F</i>^2^ >
2\s(<i>F</i>^2^) is used only for calculating <i>R</i>-factors(gt) <i>etc</i>.
and is not relevant to the choice of reflections for refinement.
<i>R</i>-factors based on <i>F</i>^2^ are statistically about twice as large
as those based on <i>F</i>, and <i>R</i>- factors based on ALL data will be
even larger.
;
_reflns_number_total     3098
_reflns_number_gt     2926
_reflns_threshold_expression     >2\s(I)
_refine_ls_structure_factor_coef     Fsqd
_refine_ls_matrix_type     full
_refine_ls_R_factor_all     0.0325
_refine_ls_R_factor_gt     0.0308
_refine_ls_wR_factor_gt     0.0828
_refine_ls_wR_factor_ref     0.0841
_refine_ls_goodness_of_fit_ref     1.048
_refine_ls_restrained_S_all     1.048
_refine_ls_number_reflns     3098
_refine_ls_number_parameters     199
_refine_ls_number_restraints     0
_refine_ls_hydrogen_treatment     constr
_refine_ls_weighting_scheme     calc
_refine_ls_weighting_details
         'calc w=1/[\s^2^(Fo^2^)+(0.0478P)^2^+2.5155P] where P=(Fo^2^+2Fc^2^)/3'
_atom_sites_solution_hydrogens     geom
_atom_sites_solution_primary     direct
_atom_sites_solution_secondary     difmap
_refine_ls_shift/su_max     0
_refine_ls_shift/su_mean     0
_refine_diff_density_max     0.439
_refine_diff_density_min     -0.595
_refine_ls_extinction_method     none
loop_
    _atom_type_symbol
    _atom_type_description
    _atom_type_scat_dispersion_real
    _atom_type_scat_dispersion_imag
    _atom_type_scat_source
    C C 0.0033 0.0016 'International Tables Vol C Tables 4.2.6.8 and 6.1.1.4'
    H H 0 0 'International Tables Vol C Tables 4.2.6.8 and 6.1.1.4'
    Br Br -0.2901 2.4595 'International Tables Vol C Tables 4.2.6.8 and 6.1.1.4'
    Ga Ga 0.2307 1.6083 'International Tables Vol C Tables 4.2.6.8 and 6.1.1.4'
    Li Li -0.0003 0.0001 'International Tables Vol C Tables 4.2.6.8 and 6.1.1.4'
    O O 0.0106 0.006 'International Tables Vol C Tables 4.2.6.8 and 6.1.1.4'
    Si Si 0.0817 0.0704 'International Tables Vol C Tables 4.2.6.8 and 6.1.1.4'
_computing_data_collection     'IPDS (Stoe & Cie, 2008)'
_computing_cell_refinement     'IPDS (Stoe & Cie, 2008)'
_computing_data_reduction     'X-RED32 (Stoe & Cie, 2008)'
_computing_structure_solution     'SHELXS97 (Sheldrick, 2008)'
_computing_structure_refinement     'SHELXL97 (Sheldrick, 2008)'
_computing_molecular_graphics     'ORTEP-3 for Windows (Farrugia, 1997)'
_computing_publication_material     'WinGX (Farrugia, 1999)'
loop_
    _atom_site_type_symbol
    _atom_site_label
    _atom_site_fract_x
    _atom_site_fract_y
    _atom_site_fract_z
    _atom_site_U_iso_or_equiv
    _atom_site_adp_type
    _atom_site_calc_flag
    _atom_site_refinement_flags
    _atom_site_occupancy
    _atom_site_disorder_assembly
    _atom_site_disorder_group
    Br Br1 0 0 0 0.1153(3) Uani d S 1 . .
    Ga Ga1 0 0.08220(2) 0.25 0.02639(11) Uani d S 1 . .
    Si Si1 0.11720(3) -0.13978(6) 0.32580(5) 0.04353(16) Uani d . 1 . .
    Si Si2 -0.08944(3) 0.28619(7) 0.07510(4) 0.04904(18) Uani d . 1 . .
    O O1 0.06525(7) -0.01375(13) 0.26059(9) 0.0343(3) Uani d . 1 . .
    O O2 -0.02655(7) 0.18106(14) 0.14841(9) 0.0366(3) Uani d . 1 . .
    O O3 0.12462(10) 0.19275(18) 0.19590(15) 0.0616(5) Uani d . 1 . .
    C C1 0.11245(16) -0.2675(3) 0.2482(3) 0.0730(8) Uani d . 1 . .
    H H1A 0.124 -0.2233 0.2131 0.109 Uiso calc R 1 . .
    H H1B 0.0659 -0.3049 0.2036 0.109 Uiso calc R 1 . .
    H H1C 0.1449 -0.3419 0.2869 0.109 Uiso calc R 1 . .
    C C2 0.20664(14) -0.0753(4) 0.4125(2) 0.0775(9) Uani d . 1 . .
    H H2A 0.2116 -0.0186 0.4599 0.116 Uiso calc R 1 . .
    H H2B 0.2171 -0.0203 0.3795 0.116 Uiso calc R 1 . .
    H H2C 0.2383 -0.153 0.4437 0.116 Uiso calc R 1 . .
    C C3 0.09372(16) -0.2196(3) 0.3913(2) 0.0759(9) Uani d . 1 . .
    H H3A 0.0489 -0.2639 0.3465 0.114 Uiso calc R 1 . .
    H H3B 0.0917 -0.149 0.4267 0.114 Uiso calc R 1 . .
    H H3C 0.1282 -0.2883 0.4354 0.114 Uiso calc R 1 . .
    C C5 -0.15978(19) 0.1939(5) -0.0340(2) 0.1035(14) Uani d . 1 . .
    H H5A -0.1746 0.1167 -0.0177 0.155 Uiso calc R 1 . .
    H H5B -0.1436 0.1598 -0.0657 0.155 Uiso calc R 1 . .
    H H5C -0.1984 0.2565 -0.0763 0.155 Uiso calc R 1 . .
    C C4 -0.0577(2) 0.4234(4) 0.0441(3) 0.0990(13) Uani d . 1 . .
    H H4A -0.0466 0.3846 0.0072 0.149 Uiso calc R 1 . .
    H H4B -0.0165 0.4648 0.1021 0.149 Uiso calc R 1 . .
    H H4C -0.0932 0.4937 0.0066 0.149 Uiso calc R 1 . .
    C C6 -0.12074(18) 0.3621(3) 0.1317(2) 0.0776(9) Uani d . 1 . .
    H H6A -0.0833 0.4119 0.1887 0.116 Uiso calc R 1 . .
    H H6B -0.137 0.289 0.1487 0.116 Uiso calc R 1 . .
    H H6C -0.1584 0.4254 0.0874 0.116 Uiso calc R 1 . .
    Li Li1 0.0429(2) 0.0908(4) 0.1507(3) 0.0437(8) Uani d . 1 A .
    C C7 0.1816(6) 0.1116(11) 0.2192(8) 0.064(2) Uani d P 0.57(2) A 1
    H H7A 0.2195 0.108 0.2885 0.077 Uiso calc PR 0.57(2) A 1
    H H7B 0.1665 0.0169 0.1951 0.077 Uiso calc PR 0.57(2) A 1
    C C8 0.2033(6) 0.1793(15) 0.1742(11) 0.092(4) Uani d P 0.57(2) A 1
    H H8A 0.2529 0.1655 0.2106 0.11 Uiso calc PR 0.57(2) A 1
    H H8B 0.1776 0.1448 0.1091 0.11 Uiso calc PR 0.57(2) A 1
    C C9 0.1886(8) 0.3183(16) 0.1736(15) 0.102(5) Uani d P 0.57(2) A 1
    H H9A 0.1799 0.3672 0.1203 0.123 Uiso calc PR 0.57(2) A 1
    H H9B 0.2271 0.3635 0.2335 0.123 Uiso calc PR 0.57(2) A 1
    C C10 0.1277(9) 0.3169(18) 0.1630(13) 0.102(5) Uani d P 0.57(2) A 1
    H H10A 0.1295 0.3931 0.1995 0.123 Uiso calc PR 0.57(2) A 1
    H H10B 0.0864 0.3289 0.0956 0.123 Uiso calc PR 0.57(2) A 1
    C C7A 0.1685(12) 0.126(2) 0.187(2) 0.125(8) Uani d P 0.43(2) A 2
    H H7C 0.1421 0.0747 0.1268 0.15 Uiso calc PR 0.43(2) A 2
    H H7D 0.1992 0.0611 0.2403 0.15 Uiso calc PR 0.43(2) A 2
    C C8A 0.2101(9) 0.247(4) 0.1900(10) 0.146(15) Uani d P 0.43(2) A 2
    H H8C 0.2596 0.2374 0.2454 0.175 Uiso calc PR 0.43(2) A 2
    H H8D 0.204 0.2473 0.1319 0.175 Uiso calc PR 0.43(2) A 2
    C C9A 0.1826(8) 0.375(2) 0.1970(14) 0.110(8) Uani d P 0.43(2) A 2
    H H9C 0.1813 0.4493 0.1602 0.132 Uiso calc PR 0.43(2) A 2
    H H9D 0.2106 0.4041 0.2637 0.132 Uiso calc PR 0.43(2) A 2
    C C10A 0.1110(9) 0.336(2) 0.1559(9) 0.076(4) Uani d P 0.43(2) A 2
    H H10C 0.0937 0.3971 0.1785 0.091 Uiso calc PR 0.43(2) A 2
    H H10D 0.0784 0.3355 0.086 0.091 Uiso calc PR 0.43(2) A 2
loop_
    _atom_site_aniso_label
    _atom_site_aniso_U_11
    _atom_site_aniso_U_22
    _atom_site_aniso_U_33
    _atom_site_aniso_U_12
    _atom_site_aniso_U_13
    _atom_site_aniso_U_23
    Br1 0.1081(4) 0.1890(7) 0.0632(3) -0.0066(4) 0.0623(3) -0.0435(4)
    Ga1 0.02674(16) 0.02626(16) 0.02663(16) 0 0.01764(13) 0
    Si1 0.0344(3) 0.0407(3) 0.0561(4) 0.0103(2) 0.0299(3) 0.0130(3)
    Si2 0.0548(4) 0.0490(3) 0.0400(3) 0.0205(3) 0.0295(3) 0.0161(3)
    O1 0.0327(7) 0.0349(6) 0.0390(7) 0.0039(5) 0.0251(6) 0.0045(5)
    O2 0.0420(7) 0.0371(7) 0.0338(7) 0.0091(6) 0.0261(6) 0.0076(5)
    O3 0.0746(12) 0.0558(9) 0.0834(13) -0.0096(9) 0.0644(11) 0.0009(9)
    C1 0.0711(18) 0.0480(13) 0.115(2) 0.0111(13) 0.0675(19) -0.0024(15)
    C2 0.0367(13) 0.092(2) 0.075(2) 0.0094(13) 0.0240(14) 0.0147(16)
    C3 0.0673(17) 0.0797(19) 0.091(2) 0.0280(15) 0.0563(18) 0.0480(17)
    C5 0.072(2) 0.118(3) 0.0516(17) 0.026(2) 0.0097(16) -0.0016(18)
    C4 0.137(4) 0.076(2) 0.121(3) 0.044(2) 0.101(3) 0.057(2)
    C6 0.082(2) 0.082(2) 0.0751(19) 0.0426(17) 0.0540(18) 0.0226(16)
    Li1 0.051(2) 0.0485(19) 0.0458(19) 0.0031(15) 0.0378(18) 0.0035(15)
    C7 0.046(3) 0.068(4) 0.076(4) -0.003(3) 0.038(3) 0.002(3)
    C8 0.056(5) 0.108(8) 0.126(9) -0.001(5) 0.066(6) 0.017(6)
    C9 0.088(8) 0.102(11) 0.123(12) -0.003(7) 0.072(9) 0.038(8)
    C10 0.112(10) 0.063(5) 0.182(13) 0.018(6) 0.118(11) 0.042(6)
    C7A 0.084(12) 0.167(14) 0.17(2) 0.014(10) 0.103(14) 0.016(13)
    C8A 0.077(10) 0.31(4) 0.058(6) -0.118(19) 0.047(6) -0.039(14)
    C9A 0.063(8) 0.116(13) 0.079(8) -0.044(8) 0.015(6) 0.038(8)
    C10A 0.059(7) 0.079(10) 0.060(6) -0.020(6) 0.027(5) 0.019(5)
_geom_special_details
;
All s.u.'s (except the s.u. in the dihedral angle between two l.s. planes) are
estimated using the full covariance matrix. The cell s.u.'s are taken into
account individually in the estimation of s.u.'s in distances, angles and
torsion angles; correlations between s.u.'s in cell parameters are only used
when they are defined by crystal symmetry. An approximate (isotropic)
treatment of cell s.u.'s is used for estimating s.u.'s involving l.s. planes.
;
loop_
    _geom_bond_atom_site_label_1
    _geom_bond_atom_site_label_2
    _geom_bond_site_symmetry_2
    _geom_bond_distance
    _geom_bond_publ_flag
    Br1 Li1 . 2.422(4) ?
    Br1 Li1 5 2.422(4) ?
    Ga1 O2 2 1.8180(14) ?
    Ga1 O2 . 1.8180(14) ?
    Ga1 O1 2 1.8207(13) ?
    Ga1 O1 . 1.8207(13) ?
    Ga1 Li1 2 2.713(3) ?
    Ga1 Li1 . 2.713(3) ?
    Si1 O1 . 1.6310(14) ?
    Si1 C1 . 1.855(3) ?
    Si1 C3 . 1.855(3) ?
    Si1 C2 . 1.860(3) ?
    Si2 O2 . 1.6301(14) ?
    Si2 C4 . 1.850(3) ?
    Si2 C5 . 1.851(4) ?
    Si2 C6 . 1.853(3) ?
    O1 Li1 . 2.011(4) ?
    O2 Li1 . 1.972(4) ?
    O3 C10 . 1.385(17) ?
    O3 C7A . 1.41(2) ?
    O3 C7 . 1.463(14) ?
    O3 C10A . 1.513(19) ?
    O3 Li1 . 1.955(4) ?
    C1 H1A . 0.98 ?
    C1 H1B . 0.98 ?
    C1 H1C . 0.98 ?
    C2 H2A . 0.98 ?
    C2 H2B . 0.98 ?
    C2 H2C . 0.98 ?
    C3 H3A . 0.98 ?
    C3 H3B . 0.98 ?
    C3 H3C . 0.98 ?
    C5 H5A . 0.98 ?
    C5 H5B . 0.98 ?
    C5 H5C . 0.98 ?
    C4 H4A . 0.98 ?
    C4 H4B . 0.98 ?
    C4 H4C . 0.98 ?
    C6 H6A . 0.98 ?
    C6 H6B . 0.98 ?
    C6 H6C . 0.98 ?
    C7 C8 . 1.441(18) ?
    C7 H7A . 0.99 ?
    C7 H7B . 0.99 ?
    C8 C9 . 1.41(2) ?
    C8 H8A . 0.99 ?
    C8 H8B . 0.99 ?
    C9 C10 . 1.45(2) ?
    C9 H9A . 0.99 ?
    C9 H9B . 0.99 ?
    C10 H10A . 0.99 ?
    C10 H10B . 0.99 ?
    C7A C8A . 1.58(3) ?
    C7A H7C . 0.99 ?
    C7A H7D . 0.99 ?
    C8A C9A . 1.48(3) ?
    C8A H8C . 0.99 ?
    C8A H8D . 0.99 ?
    C9A C10A . 1.51(2) ?
    C9A H9C . 0.99 ?
    C9A H9D . 0.99 ?
    C10A H10C . 0.99 ?
    C10A H10D . 0.99 ?
loop_
    _geom_angle_atom_site_label_1
    _geom_angle_atom_site_label_2
    _geom_angle_atom_site_label_3
    _geom_angle_site_symmetry_1
    _geom_angle_site_symmetry_3
    _geom_angle
    _geom_angle_publ_flag
    Li1 Br1 Li1 . 5 180.00(12) ?
    O2 Ga1 O2 2 . 115.88(9) ?
    O2 Ga1 O1 2 2 94.42(6) ?
    O2 Ga1 O1 . 2 117.97(7) ?
    O2 Ga1 O1 2 . 117.97(7) ?
    O2 Ga1 O1 . . 94.42(6) ?
    O1 Ga1 O1 2 . 118.09(8) ?
    O2 Ga1 Li1 2 2 46.60(9) ?
    O2 Ga1 Li1 . 2 130.87(9) ?
    O1 Ga1 Li1 2 2 47.83(9) ?
    O1 Ga1 Li1 . 2 134.67(9) ?
    O2 Ga1 Li1 2 . 130.87(9) ?
    O2 Ga1 Li1 . . 46.60(9) ?
    O1 Ga1 Li1 2 . 134.67(9) ?
    O1 Ga1 Li1 . . 47.83(9) ?
    Li1 Ga1 Li1 2 . 176.47(15) ?
    O1 Si1 C1 . . 108.71(12) ?
    O1 Si1 C3 . . 110.29(10) ?
    C1 Si1 C3 . . 110.49(15) ?
    O1 Si1 C2 . . 109.97(12) ?
    C1 Si1 C2 . . 108.59(15) ?
    C3 Si1 C2 . . 108.77(16) ?
    O2 Si2 C4 . . 108.53(14) ?
    O2 Si2 C5 . . 109.90(14) ?
    C4 Si2 C5 . . 108.9(2) ?
    O2 Si2 C6 . . 109.74(11) ?
    C4 Si2 C6 . . 109.66(17) ?
    C5 Si2 C6 . . 110.09(18) ?
    Si1 O1 Ga1 . . 135.98(8) ?
    Si1 O1 Li1 . . 133.87(13) ?
    Ga1 O1 Li1 . . 90.02(11) ?
    Si2 O2 Ga1 . . 134.48(8) ?
    Si2 O2 Li1 . . 133.68(12) ?
    Ga1 O2 Li1 . . 91.34(11) ?
    C10 O3 C7A . . 94.2(11) ?
    C10 O3 C7 . . 105.5(8) ?
    C7A O3 C10A . . 108.6(12) ?
    C7 O3 C10A . . 120.7(10) ?
    C10 O3 Li1 . . 127.8(7) ?
    C7A O3 Li1 . . 115.8(9) ?
    C7 O3 Li1 . . 116.3(4) ?
    C10A O3 Li1 . . 114.8(7) ?
    Si1 C1 H1A . . 109.5 ?
    Si1 C1 H1B . . 109.5 ?
    H1A C1 H1B . . 109.5 ?
    Si1 C1 H1C . . 109.5 ?
    H1A C1 H1C . . 109.5 ?
    H1B C1 H1C . . 109.5 ?
    Si1 C2 H2A . . 109.5 ?
    Si1 C2 H2B . . 109.5 ?
    H2A C2 H2B . . 109.5 ?
    Si1 C2 H2C . . 109.5 ?
    H2A C2 H2C . . 109.5 ?
    H2B C2 H2C . . 109.5 ?
    Si1 C3 H3A . . 109.5 ?
    Si1 C3 H3B . . 109.5 ?
    H3A C3 H3B . . 109.5 ?
    Si1 C3 H3C . . 109.5 ?
    H3A C3 H3C . . 109.5 ?
    H3B C3 H3C . . 109.5 ?
    Si2 C5 H5A . . 109.5 ?
    Si2 C5 H5B . . 109.5 ?
    H5A C5 H5B . . 109.5 ?
    Si2 C5 H5C . . 109.5 ?
    H5A C5 H5C . . 109.5 ?
    H5B C5 H5C . . 109.5 ?
    Si2 C4 H4A . . 109.5 ?
    Si2 C4 H4B . . 109.5 ?
    H4A C4 H4B . . 109.5 ?
    Si2 C4 H4C . . 109.5 ?
    H4A C4 H4C . . 109.5 ?
    H4B C4 H4C . . 109.5 ?
    Si2 C6 H6A . . 109.5 ?
    Si2 C6 H6B . . 109.5 ?
    H6A C6 H6B . . 109.5 ?
    Si2 C6 H6C . . 109.5 ?
    H6A C6 H6C . . 109.5 ?
    H6B C6 H6C . . 109.5 ?
    O3 Li1 O2 . . 119.32(19) ?
    O3 Li1 O1 . . 108.0(2) ?
    O2 Li1 O1 . . 84.19(14) ?
    O3 Li1 Br1 . . 103.47(15) ?
    O2 Li1 Br1 . . 114.85(18) ?
    O1 Li1 Br1 . . 127.60(17) ?
    O3 Li1 Ga1 . . 121.79(17) ?
    O2 Li1 Ga1 . . 42.05(7) ?
    O1 Li1 Ga1 . . 42.14(7) ?
    Br1 Li1 Ga1 . . 134.71(16) ?
    C8 C7 O3 . . 106.1(8) ?
    C8 C7 H7A . . 110.5 ?
    O3 C7 H7A . . 110.5 ?
    C8 C7 H7B . . 110.5 ?
    O3 C7 H7B . . 110.5 ?
    H7A C7 H7B . . 108.7 ?
    C9 C8 C7 . . 104.0(12) ?
    C9 C8 H8A . . 111 ?
    C7 C8 H8A . . 111 ?
    C9 C8 H8B . . 111 ?
    C7 C8 H8B . . 111 ?
    H8A C8 H8B . . 109 ?
    C8 C9 C10 . . 104.8(12) ?
    C8 C9 H9A . . 110.8 ?
    C10 C9 H9A . . 110.8 ?
    C8 C9 H9B . . 110.8 ?
    C10 C9 H9B . . 110.8 ?
    H9A C9 H9B . . 108.9 ?
    O3 C10 C9 . . 108.6(12) ?
    O3 C10 H10A . . 110 ?
    C9 C10 H10A . . 110 ?
    O3 C10 H10B . . 110 ?
    C9 C10 H10B . . 110 ?
    H10A C10 H10B . . 108.3 ?
    O3 C7A C8A . . 103.3(18) ?
    O3 C7A H7C . . 111.1 ?
    C8A C7A H7C . . 111.1 ?
    O3 C7A H7D . . 111.1 ?
    C8A C7A H7D . . 111.1 ?
    H7C C7A H7D . . 109.1 ?
    C9A C8A C7A . . 106.1(14) ?
    C9A C8A H8C . . 110.5 ?
    C7A C8A H8C . . 110.5 ?
    C9A C8A H8D . . 110.5 ?
    C7A C8A H8D . . 110.5 ?
    H8C C8A H8D . . 108.7 ?
    C8A C9A C10A . . 104.0(13) ?
    C8A C9A H9C . . 111 ?
    C10A C9A H9C . . 111 ?
    C8A C9A H9D . . 111 ?
    C10A C9A H9D . . 111 ?
    H9C C9A H9D . . 109 ?
    O3 C10A C9A . . 99.6(12) ?
    O3 C10A H10C . . 111.9 ?
    C9A C10A H10C . . 111.9 ?
    O3 C10A H10D . . 111.9 ?
    C9A C10A H10D . . 111.9 ?
    H10C C10A H10D . . 109.6 ?
loop_
    _geom_torsion_atom_site_label_1
    _geom_torsion_atom_site_label_2
    _geom_torsion_atom_site_label_3
    _geom_torsion_atom_site_label_4
    _geom_torsion_site_symmetry_1
    _geom_torsion_site_symmetry_2
    _geom_torsion_site_symmetry_3
    _geom_torsion_site_symmetry_4
    _geom_torsion
    _geom_torsion_publ_flag
    C1 Si1 O1 Ga1 . . . . 132.69(14) ?
    C3 Si1 O1 Ga1 . . . . 11.41(19) ?
    C2 Si1 O1 Ga1 . . . . -108.54(17) ?
    C1 Si1 O1 Li1 . . . . -41.9(2) ?
    C3 Si1 O1 Li1 . . . . -163.2(2) ?
    C2 Si1 O1 Li1 . . . . 76.8(2) ?
    O2 Ga1 O1 Si1 2 . . . 62.64(14) ?
    O2 Ga1 O1 Si1 . . . . -174.90(12) ?
    O1 Ga1 O1 Si1 2 . . . -49.84(10) ?
    Li1 Ga1 O1 Si1 2 . . . 7.31(19) ?
    Li1 Ga1 O1 Si1 . . . . -176.12(19) ?
    O2 Ga1 O1 Li1 2 . . . -121.24(13) ?
    O2 Ga1 O1 Li1 . . . . 1.22(12) ?
    O1 Ga1 O1 Li1 2 . . . 126.28(12) ?
    Li1 Ga1 O1 Li1 2 . . . -176.57(15) ?
    C4 Si2 O2 Ga1 . . . . 143.96(18) ?
    C5 Si2 O2 Ga1 . . . . -97.1(2) ?
    C6 Si2 O2 Ga1 . . . . 24.14(19) ?
    C4 Si2 O2 Li1 . . . . -46.6(2) ?
    C5 Si2 O2 Li1 . . . . 72.4(2) ?
    C6 Si2 O2 Li1 . . . . -166.4(2) ?
    O2 Ga1 O2 Si2 2 . . . -64.78(11) ?
    O1 Ga1 O2 Si2 2 . . . 45.99(14) ?
    O1 Ga1 O2 Si2 . . . . 171.14(12) ?
    Li1 Ga1 O2 Si2 2 . . . -10.94(19) ?
    Li1 Ga1 O2 Si2 . . . . 172.39(19) ?
    O2 Ga1 O2 Li1 2 . . . 122.83(13) ?
    O1 Ga1 O2 Li1 2 . . . -126.40(13) ?
    O1 Ga1 O2 Li1 . . . . -1.25(13) ?
    Li1 Ga1 O2 Li1 2 . . . 176.67(14) ?
    C10 O3 Li1 O2 . . . . -56.0(10) ?
    C7A O3 Li1 O2 . . . . -174.4(14) ?
    C7 O3 Li1 O2 . . . . 164.5(6) ?
    C10A O3 Li1 O2 . . . . -46.6(9) ?
    C10 O3 Li1 O1 . . . . -149.4(10) ?
    C7A O3 Li1 O1 . . . . 92.1(15) ?
    C7 O3 Li1 O1 . . . . 71.0(6) ?
    C10A O3 Li1 O1 . . . . -140.1(8) ?
    C10 O3 Li1 Br1 . . . . 73.1(10) ?
    C7A O3 Li1 Br1 . . . . -45.4(15) ?
    C7 O3 Li1 Br1 . . . . -66.4(6) ?
    C10A O3 Li1 Br1 . . . . 82.5(8) ?
    C10 O3 Li1 Ga1 . . . . -105.1(10) ?
    C7A O3 Li1 Ga1 . . . . 136.4(14) ?
    C7 O3 Li1 Ga1 . . . . 115.3(6) ?
    C10A O3 Li1 Ga1 . . . . -95.8(8) ?
    Si2 O2 Li1 O3 . . . . 81.3(3) ?
    Ga1 O2 Li1 O3 . . . . -106.2(2) ?
    Si2 O2 Li1 O1 . . . . -171.36(12) ?
    Ga1 O2 Li1 O1 . . . . 1.13(11) ?
    Si2 O2 Li1 Br1 . . . . -42.4(3) ?
    Ga1 O2 Li1 Br1 . . . . 130.09(14) ?
    Si2 O2 Li1 Ga1 . . . . -172.49(19) ?
    Si1 O1 Li1 O3 . . . . -65.9(2) ?
    Ga1 O1 Li1 O3 . . . . 117.85(16) ?
    Si1 O1 Li1 O2 . . . . 175.13(12) ?
    Ga1 O1 Li1 O2 . . . . -1.13(11) ?
    Si1 O1 Li1 Br1 . . . . 58.1(3) ?
    Ga1 O1 Li1 Br1 . . . . -118.2(2) ?
    Si1 O1 Li1 Ga1 . . . . 176.26(18) ?
    O2 Ga1 Li1 O3 2 . . . 11.3(3) ?
    O2 Ga1 Li1 O3 . . . . 100.0(2) ?
    O1 Ga1 Li1 O3 2 . . . -171.58(13) ?
    O1 Ga1 Li1 O3 . . . . -81.7(2) ?
    O2 Ga1 Li1 O2 2 . . . -88.64(16) ?
    O1 Ga1 Li1 O2 2 . . . 88.45(14) ?
    O1 Ga1 Li1 O2 . . . . 178.32(17) ?
    O2 Ga1 Li1 O1 2 . . . 93.04(13) ?
    O2 Ga1 Li1 O1 . . . . -178.32(17) ?
    O1 Ga1 Li1 O1 2 . . . -89.87(16) ?
    O2 Ga1 Li1 Br1 2 . . . -166.26(14) ?
    O2 Ga1 Li1 Br1 . . . . -77.6(2) ?
    O1 Ga1 Li1 Br1 2 . . . 10.8(3) ?
    O1 Ga1 Li1 Br1 . . . . 100.7(2) ?
    C10 O3 C7 C8 . . . . -15.5(15) ?
    C7A O3 C7 C8 . . . . 39(3) ?
    C10A O3 C7 C8 . . . . -14.6(13) ?
    Li1 O3 C7 C8 . . . . 132.3(9) ?
    O3 C7 C8 C9 . . . . 30.4(14) ?
    C7 C8 C9 C10 . . . . -33.0(18) ?
    C7A O3 C10 C9 . . . . -20(2) ?
    C7 O3 C10 C9 . . . . -5.1(18) ?
    C10A O3 C10 C9 . . . . 178(6) ?
    Li1 O3 C10 C9 . . . . -147.9(12) ?
    C8 C9 C10 O3 . . . . 24(2) ?
    C10 O3 C7A C8A . . . . 22.8(19) ?
    C7 O3 C7A C8A . . . . -105(4) ?
    C10A O3 C7A C8A . . . . 28(2) ?
    Li1 O3 C7A C8A . . . . 158.7(10) ?
    O3 C7A C8A C9A . . . . -2(2) ?
    C7A C8A C9A C10A . . . . -24.0(16) ?
    C10 O3 C10A C9A . . . . -23(4) ?
    C7A O3 C10A C9A . . . . -42.8(19) ?
    C7 O3 C10A C9A . . . . -26.8(14) ?
    Li1 O3 C10A C9A . . . . -174.2(11) ?
    C8A C9A C10A O3 . . . . 39.0(15) ?
data_global
_journal_date_recd_electronic     2010-08-26
_journal_date_accepted     2010-09-03
_journal_name_full     'Acta Crystallographica, Section E'
_journal_year     2010
_journal_volume     66
_journal_issue     10
_journal_page_first     m1242
_journal_page_last     m1242
_journal_paper_category     QM
_journal_coeditor_code     IS2596
_publ_contact_author_name     'Baranowska, K.'
_publ_contact_author_address
;
Department of Inorganic Chemistry,
Faculty of Chemistry,
Gda\'nsk University of Technology
11/12 G. Narutowicz St., 80233 - PL Gda\'nsk, Poland
;
_publ_contact_author_email     katarzyna.baranowska@pg.gda.pl
_publ_contact_author_fax     '48(58)3472694'
_publ_contact_author_phone     '48(58)3472088'
_publ_section_title
;\
<i>catena</i>-Poly[[(tetrahydrofuran-\k<i>O</i>)lithium(I)]-bis(\m-\
trimethylsilanolato-\k^2^<i>O</i>:<i>O</i>)-gallium(III)-bis(\m-\
trimethylsilanolato-\k^2^<i>O</i>:<i>O</i>)-[(tetrahydrofuran-\k<i>O</i>)\
lithium(I)]-\m-bromido]
;
loop_
    _publ_author_name
    _publ_author_footnote
    _publ_author_address
    'Grubba, Rafa\/l' .
;
Department of Inorganic Chemistry,
Faculty of Chemistry,
Gda\'nsk University of Technology
11/12 G. Narutowicz St., 80233 - PL Gda\'nsk, Poland
;
    'Baranowska, Katarzyna' .
;
Department of Inorganic Chemistry,
Faculty of Chemistry,
Gda\'nsk University of Technology
11/12 G. Narutowicz St., 80233 - PL Gda\'nsk, Poland
;
    'Pikies, Jerzy' .
;
Department of Inorganic Chemistry,
Faculty of Chemistry,
Gda\'nsk University of Technology
11/12 G. Narutowicz St., 80233 - PL Gda\'nsk, Poland
;
