# Supplementary material for: catena-Poly[[(tetra­hydro­furan-κO)lithium(I)]-bis­(μ-trimethyl­silanolato-κ2 O:O)-gallium(III)-bis­(μ-trimethyl­silanolato-κ2 O:O)-[(tetra­hydro­furan-κO)lithium(I)]-μ-bromido]
Source: Acta Crystallogr Sect E Struct Rep Online. 2010 Sep 11;66(Pt 10):m1242. doi: 10.1107/S1600536810035518 (PMC2983186; doi:10.1107/S1600536810035518)
Supplement: Supplementary file 2 [file e-66-m1242-Isup2.hkl]

#
# h,k,l, Fc-squared, Fo-squared, sigma(Fo-squared) and status flag
#
data_I
_shelx_title ' SiOGa-2 in P-1                   C2/c'
_shelx_refln_list_code          4
_shelx_F_calc_maximum      219.19
_exptl_crystal_F_000      1392.00
_reflns_d_resolution_high  0.8414
 
loop_
 _symmetry_equiv_pos_as_xyz
 'x, y, z'
 '-x, y, -z+1/2'
 'x+1/2, y+1/2, z'
 '-x+1/2, y+1/2, -z+1/2'
 '-x, -y, -z'
 'x, -y, z-1/2'
 '-x+1/2, -y+1/2, -z'
 'x+1/2, -y+1/2, z-1/2'
 
_cell_length_a    25.8020
_cell_length_b     9.7610
_cell_length_c    18.6890
_cell_angle_alpha  90.000
_cell_angle_beta  130.810
_cell_angle_gamma  90.000
 
_shelx_F_squared_multiplier     1.000
 
loop_
 _refln_index_h
 _refln_index_k
 _refln_index_l
 _refln_F_squared_calc
 _refln_F_squared_meas
 _refln_F_squared_sigma
 _refln_observed_status
   4   0   0     7182.67     7829.05    107.86 o
   6   0   0     9832.73    10076.41    213.57 o
  12   0   0     2849.28     3084.57    101.97 o
  14   0   0     2527.11     2714.73    127.07 o
  16   0   0     6872.65     7340.03    446.01 o
  18   0   0     4199.44     4832.43     97.40 o
  20   0   0      630.88      624.47     55.63 o
  22   0   0      118.45      104.80     15.42 o
   3   1   0    25204.10    25148.54   3566.86 o
   7   1   0    21823.83    21568.06   1800.71 o
   9   1   0    21894.00    22252.07   1028.33 o
  11   1   0     6369.65     6401.87    216.41 o
  13   1   0     3688.89     3862.66    147.53 o
  15   1   0     7461.19     7462.39    283.13 o
  17   1   0     5724.81     6018.84    243.05 o
  19   1   0     2545.85     2736.16    148.91 o
  21   1   0       86.50       71.81     11.83 o
  23   1   0      257.38      250.83     15.86 o
   0   2   0     7053.94     8343.80     87.52 o
   2   2   0    22745.29    25611.64    129.32 o
   6   2   0    25212.29    26666.55    374.21 o
   8   2   0      131.36       94.55      9.88 o
  10   2   0       89.06       90.76      9.50 o
  12   2   0     4010.56     4096.98    138.63 o
  14   2   0     8638.79     9364.91    415.50 o
  16   2   0     5829.83     5909.95    299.45 o
  18   2   0     2406.03     2517.94    111.05 o
  20   2   0      565.23      613.53     24.73 o
  22   2   0      116.23      103.51     12.00 o
   1   3   0     4182.28     4533.09     31.66 o
   3   3   0     9667.49    10344.37    137.16 o
   5   3   0      890.90      811.67     21.64 o
   7   3   0     2441.63     2693.95    113.00 o
   9   3   0       39.48       77.26     10.75 o
  11   3   0     4939.45     5205.65    183.76 o
  13   3   0     7463.65     7906.03    242.79 o
  15   3   0     1951.52     2203.58     87.59 o
  17   3   0       46.83       84.54     11.92 o
  19   3   0        4.17        4.36     10.47 o
  21   3   0      639.01      652.67     30.02 o
   0   4   0      121.44      469.62    180.41 o
   2   4   0     3778.71     4521.77     51.99 o
   4   4   0      918.77      839.61     17.22 o
   6   4   0     3786.98     3847.04    124.13 o
   8   4   0     2136.30     2098.76     81.66 o
  10   4   0        2.00       10.82      9.66 o
  12   4   0     2519.98     2567.96     63.29 o
  14   4   0      757.77      867.56     22.65 o
  16   4   0     1967.37     2059.38     67.55 o
  18   4   0      821.00      892.85     29.84 o
  20   4   0       59.81       66.60     12.57 o
   1   5   0      265.81      189.06      8.48 o
   3   5   0       10.21       20.74      7.33 o
   5   5   0       41.41       34.20      8.15 o
   7   5   0      224.46      244.35      9.67 o
   9   5   0     3492.59     3467.32    120.47 o
  11   5   0     3783.36     3802.34    175.19 o
  13   5   0      507.01      587.41     21.68 o
  15   5   0      537.31      576.30     18.29 o
  17   5   0      197.43      236.22     11.42 o
  19   5   0      307.20      354.55     12.74 o
   0   6   0       35.23       46.19     11.29 o
   2   6   0      975.17      894.24     13.89 o
   4   6   0     4678.52     4904.00    110.66 o
   6   6   0     1462.40     1472.29     27.38 o
   8   6   0      432.02      423.93     17.87 o
  10   6   0     2534.50     2515.76     73.60 o
  12   6   0     2876.66     2904.92    158.30 o
  14   6   0     1374.88     1440.22     20.10 o
  16   6   0      129.09      156.27     12.17 o
  18   6   0      543.93      575.65     20.62 o
   1   7   0      456.85      411.84      9.24 o
   3   7   0     2554.26     2525.19     36.05 o
   5   7   0    11826.56    12361.90    288.05 o
   7   7   0     3995.77     4136.02    102.36 o
   9   7   0      390.86      420.12     13.09 o
  11   7   0      229.52      259.16     10.95 o
  13   7   0     1247.08     1305.43     69.31 o
  15   7   0      946.10      989.63     14.66 o
  17   7   0      100.13      119.07      9.53 o
   0   8   0      486.51      565.75     24.48 o
   2   8   0      815.66      904.77     14.80 o
   4   8   0     2610.68     2786.62     73.35 o
   6   8   0     1248.24     1317.13     45.32 o
   8   8   0       36.08       44.27      9.93 o
  10   8   0      112.13      109.14      8.87 o
  12   8   0      667.86      746.07     35.59 o
  14   8   0      624.64      687.50     27.60 o
  16   8   0       66.48       52.22     11.50 o
   1   9   0      202.53      226.55      9.51 o
   3   9   0        0.61       11.92      8.65 o
   5   9   0      227.01      203.52      9.34 o
   7   9   0       22.95       37.00     10.05 o
   9   9   0      455.01      525.84     14.06 o
  11   9   0      328.99      326.27     18.44 o
  13   9   0       13.08       10.94      8.80 o
   0  10   0      817.63      753.28     51.24 o
   2  10   0      783.45      740.21     21.29 o
   4  10   0      668.83      642.34     16.23 o
   6  10   0       83.08       56.59      9.60 o
   8  10   0       84.80       87.63     10.04 o
  10  10   0       61.80       60.22     10.43 o
   1  11   0     1184.82     1022.64     27.82 o
   3  11   0     1220.52     1145.79     34.21 o
   5  11   0      852.57      711.90     21.87 o
   7  11   0      210.39      171.86      9.75 o
 -23   1   1     1054.84      885.56     32.96 o
 -21   1   1      374.18      377.50     19.90 o
 -19   1   1      533.98      561.84     20.03 o
 -17   1   1      186.32      229.18     17.55 o
 -15   1   1     5737.85     6012.48    218.44 o
 -13   1   1     6978.73     7272.14    219.32 o
 -11   1   1       20.06       24.39      9.83 o
  -9   1   1      256.54      229.54     10.05 o
  -7   1   1     5370.27     7014.23    249.46 o
  -3   1   1     8989.47     9706.75    191.17 o
  -1   1   1    14476.00    16793.88    579.63 o
   1   1   1    23513.77    22862.51   1425.82 o
   3   1   1     1779.91     1877.05    122.20 o
   5   1   1     8909.95     9893.81    423.42 o
   7   1   1       47.68       43.00     10.74 o
   9   1   1      567.22      636.10     20.95 o
  11   1   1     6714.99     6898.04    233.45 o
  13   1   1        5.67       12.80     10.71 o
  15   1   1      352.51      325.43     13.31 o
  17   1   1       42.23       47.41     10.86 o
  19   1   1      239.68      271.05     11.72 o
  21   1   1     1199.47     1143.38     76.16 o
 -22   2   1     2510.79     2374.92     85.95 o
 -20   2   1     1000.76      962.51     39.99 o
 -18   2   1      230.35      237.20     14.62 o
 -16   2   1      408.08      469.20     19.03 o
 -14   2   1     7598.78     7790.19    315.03 o
 -12   2   1     5570.94     5779.16    228.35 o
 -10   2   1       25.26       25.24     10.94 o
  -8   2   1    13274.66    15559.01    513.86 o
  -4   2   1    25798.31    26898.09    204.45 o
  -2   2   1      233.27      211.52     12.53 o
   0   2   1      166.54      128.27     11.63 o
   6   2   1    13426.48    12784.10    690.19 o
   8   2   1     1239.52     1291.29     70.81 o
  10   2   1      822.85      860.20     38.13 o
  12   2   1     5740.45     5688.25    293.16 o
  14   2   1     1082.93     1232.58     67.36 o
  16   2   1      143.88      156.42     12.43 o
  18   2   1      179.77      218.81     14.64 o
  20   2   1     1187.26     1161.54     50.02 o
 -23   3   1      988.17      838.78     18.60 o
 -21   3   1     2228.38     2102.83     60.28 o
 -19   3   1     2533.10     2525.13    100.68 o
 -17   3   1     3332.84     3405.82    123.99 o
 -15   3   1      377.97      466.12     22.39 o
 -13   3   1     2319.31     2311.81     57.11 o
 -11   3   1     4376.14     4810.30    150.80 o
  -9   3   1     3692.34     3735.81    134.86 o
  -7   3   1    10937.46    10382.66    320.93 o
  -5   3   1    14451.27    14569.35    257.93 o
  -3   3   1     8967.29    10193.45     89.43 o
  -1   3   1     2803.78     2719.70     38.76 o
   1   3   1    20626.17    21525.57    391.70 o
   3   3   1     9400.76     9114.05    283.71 o
   5   3   1     8218.34     7998.45    334.03 o
   7   3   1     4812.78     4416.69    241.10 o
   9   3   1      203.19      238.90     15.86 o
  11   3   1     7168.24     7628.80    338.97 o
  13   3   1     5302.57     5660.84    234.16 o
  15   3   1     1828.77     2017.50     79.61 o
  17   3   1     1375.47     1437.68     65.51 o
  19   3   1      585.57      649.71     24.26 o
  21   3   1     1253.80     1202.05     44.09 o
 -22   4   1      917.42      793.43     26.56 o
 -20   4   1      581.06      546.50     13.47 o
 -18   4   1     1556.55     1523.25     52.98 o
 -16   4   1     1890.77     1984.35     58.50 o
 -14   4   1     2356.81     2423.67     58.46 o
 -12   4   1     8013.13     8389.20    251.82 o
 -10   4   1     3950.60     4012.87    158.45 o
  -8   4   1       37.82       29.63      8.70 o
  -6   4   1      337.17      367.29      9.04 o
  -4   4   1     3568.25     3571.91     49.46 o
  -2   4   1     5020.71     4857.39     50.83 o
   0   4   1     3273.08     2837.72     54.31 o
   2   4   1     2121.63     1962.56     33.82 o
   4   4   1      172.29      269.83      9.43 o
   6   4   1    10464.65    10272.84    372.15 o
   8   4   1    15121.76    15735.45   1054.09 o
  10   4   1     8288.55     8621.62    473.29 o
  12   4   1     3064.32     3272.84    135.18 o
  14   4   1      190.19      199.59     13.33 o
  16   4   1     1002.10     1092.78     37.40 o
  18   4   1      973.83     1008.53     34.23 o
  20   4   1     1518.66     1582.76     41.75 o
 -21   5   1      151.13      107.50     11.68 o
 -19   5   1      970.23      975.22     20.97 o
 -17   5   1      821.59      873.33     15.36 o
 -15   5   1        7.19        2.81      9.02 o
 -13   5   1      577.06      587.61     22.65 o
 -11   5   1     1887.10     1966.63     70.26 o
  -9   5   1     2879.03     3044.47     84.68 o
  -7   5   1      261.96      270.02      8.41 o
  -5   5   1       54.47       71.90      9.35 o
  -3   5   1     5878.90     6158.37     77.82 o
  -1   5   1     2099.37     2091.29     45.98 o
   1   5   1       11.74       18.75      9.34 o
   3   5   1        8.95       13.64      7.67 o
   5   5   1      238.37      296.52     13.47 o
   7   5   1     6881.62     6976.01    323.54 o
   9   5   1     4115.74     3895.56    185.81 o
  11   5   1      261.37      268.14     24.99 o
  13   5   1        3.02       12.40     11.12 o
  15   5   1      664.38      748.56     19.46 o
  17   5   1     1239.30     1459.65     43.95 o
  19   5   1      414.36      418.82     17.89 o
 -20   6   1       11.53       13.07     12.88 o
 -18   6   1     1287.79     1338.77     42.60 o
 -16   6   1       90.47       81.96     11.53 o
 -14   6   1     2362.42     2514.80     83.82 o
 -12   6   1     2348.08     2255.97     82.14 o
 -10   6   1     2539.16     2676.26     84.68 o
  -8   6   1    12827.77    13050.91    307.80 o
  -6   6   1       14.01       44.89      8.10 o
  -4   6   1     4009.40     4077.85     71.04 o
  -2   6   1      196.39      216.90      8.07 o
   0   6   1      769.83      747.33     16.87 o
   2   6   1      147.04      135.33     12.40 o
   4   6   1       12.23        8.50      9.19 o
   6   6   1      610.47      605.45     18.57 o
   8   6   1      560.49      541.45     20.78 o
  10   6   1      426.84      477.23     23.29 o
  12   6   1     1529.24     1616.47     79.71 o
  14   6   1       42.13       51.27     10.28 o
  16   6   1      934.79     1073.08     31.20 o
  18   6   1        2.36       14.03     10.82 o
 -19   7   1      660.98      643.36     13.54 o
 -17   7   1      206.20      213.08     12.57 o
 -15   7   1        9.11       21.33     12.80 o
 -13   7   1      831.94      784.65     25.27 o
 -11   7   1     1485.35     1557.46     36.27 o
  -9   7   1      160.14      176.25      9.44 o
  -7   7   1      561.19      629.10     14.32 o
  -5   7   1      470.41      449.70     10.69 o
  -3   7   1     1151.03     1219.77     20.93 o
  -1   7   1       69.16       73.44      8.30 o
   1   7   1       32.80       50.12      8.23 o
   3   7   1     1508.57     1538.43     66.85 o
   5   7   1     1758.82     1955.75     55.36 o
   7   7   1      555.99      503.56     17.31 o
   9   7   1      103.13      101.62      9.38 o
  11   7   1      670.32      661.18     26.86 o
  13   7   1      805.61      779.28     43.36 o
  15   7   1      289.75      258.27     10.08 o
  17   7   1      660.69      569.83     11.78 o
 -16   8   1     1570.86     1494.47     69.64 o
 -14   8   1        9.58       18.61      8.90 o
 -12   8   1       10.32       14.19      8.89 o
 -10   8   1     2712.05     2835.43     64.39 o
  -8   8   1     5489.15     5623.90    121.64 o
  -6   8   1      736.83      701.75     17.45 o
  -4   8   1       40.96       37.07      9.32 o
  -2   8   1      599.67      691.67     16.52 o
   0   8   1     5022.27     5057.96    133.28 o
   2   8   1     4777.72     4921.83    112.19 o
   4   8   1     2138.74     2295.43     58.90 o
   6   8   1     2067.85     2254.73     68.18 o
   8   8   1      998.41     1025.70     37.71 o
  10   8   1      196.03      208.24     10.76 o
  12   8   1      252.38      198.58     10.22 o
  14   8   1     1103.45      986.17     39.26 o
 -15   9   1     1324.89     1181.71     53.92 o
 -13   9   1      418.41      425.09     20.38 o
 -11   9   1      413.58      411.26     19.34 o
  -9   9   1     2299.69     2284.31     57.42 o
  -7   9   1     1501.02     1526.68     33.00 o
  -5   9   1      336.58      333.13     16.84 o
  -3   9   1     2935.44     3063.47     76.10 o
  -1   9   1     9758.23    10196.53    220.00 o
   1   9   1     6464.84     6702.15    156.32 o
   3   9   1      214.20      206.01      9.51 o
   5   9   1       38.62       66.56      8.91 o
   7   9   1     2018.51     2067.95     54.09 o
   9   9   1     2706.43     2782.72    108.79 o
  11   9   1      724.71      678.87     23.60 o
  13   9   1      101.27       76.17     10.37 o
 -12  10   1     1007.97      925.20     37.39 o
 -10  10   1      972.67      859.23     29.76 o
  -8  10   1      536.98      520.79     17.92 o
  -6  10   1       80.62      104.19     10.12 o
  -4  10   1     1207.42     1153.19     33.08 o
  -2  10   1     4538.43     4605.75     94.32 o
   0  10   1     3472.81     3572.58     76.03 o
   2  10   1      688.17      705.01     24.62 o
   4  10   1      118.36      135.89     10.26 o
   6  10   1     1081.38     1102.04     38.61 o
   8  10   1     1725.77     1623.51     54.55 o
  10  10   1      453.25      412.61     17.16 o
  -7  11   1      389.41      360.38     10.67 o
  -5  11   1      358.47      386.47      9.84 o
  -3  11   1      279.84      249.87     10.76 o
  -1  11   1       59.57       27.37     10.09 o
   1  11   1      269.65      274.43     14.54 o
   3  11   1      890.91      868.34     31.52 o
   5  11   1      617.62      549.04     15.62 o
 -24   0   2       35.45       33.68     15.05 o
 -22   0   2      187.22      195.02     19.57 o
 -20   0   2       78.86      110.86     16.99 o
 -18   0   2     3988.34     3901.45    133.23 o
 -16   0   2    13604.28    13905.24    367.34 o
 -14   0   2     1188.39     1223.71     24.83 o
 -12   0   2      150.67      134.95     14.59 o
 -10   0   2     7541.12     8032.08     42.64 o
  -8   0   2      772.30      940.56     17.83 o
  -6   0   2      477.00      432.51     19.16 o
  -4   0   2    15345.19    14987.83    350.31 o
  -2   0   2    12605.08    11599.47    279.35 o
   0   0   2    27541.13    26820.45    844.23 o
   2   0   2    20240.68    21048.85    410.89 o
   6   0   2     2197.24     1809.43     28.99 o
   8   0   2    16757.67    17785.03    635.32 o
  10   0   2       72.03       90.36     14.90 o
  12   0   2     4896.39     5001.84    247.16 o
  14   0   2       27.31       46.56     14.82 o
  16   0   2     5181.38     6005.76    177.99 o
  18   0   2     2313.69     2289.69    155.94 o
  20   0   2        7.68       14.87     14.03 o
 -23   1   2        8.18        8.58     12.42 o
 -21   1   2      421.65      441.86     19.58 o
 -19   1   2     1375.91     1399.92     58.18 o
 -17   1   2     3605.25     3677.64    121.36 o
 -15   1   2      995.51     1017.70     30.27 o
 -13   1   2       61.58       76.81     10.13 o
 -11   1   2     2984.03     3395.90     62.89 o
  -9   1   2     1337.39     1622.13     56.97 o
  -7   1   2     5462.61     5686.07    179.83 o
  -5   1   2     7162.95     8731.82    343.20 o
  -3   1   2       79.43      121.43     10.52 o
  -1   1   2    17462.04    17694.38    925.29 o
   1   1   2     4258.53     3897.72    232.20 o
   3   1   2     1702.47     2237.34    177.69 o
   5   1   2     3493.74     3802.58    174.71 o
   7   1   2        4.84       27.24      9.39 o
   9   1   2        1.12        4.24      9.11 o
  11   1   2      878.47      912.38     38.56 o
  13   1   2      618.49      642.39     30.45 o
  15   1   2     2178.90     2215.00    102.80 o
  17   1   2     1542.28     1564.11     70.01 o
  19   1   2       40.26       49.55     11.96 o
  21   1   2       14.42       17.28     11.28 o
 -24   2   2        1.30       -0.73     12.33 o
 -22   2   2      484.75      471.85     13.91 o
 -20   2   2     1307.70     1343.49     55.43 o
 -18   2   2      176.52      183.12     11.43 o
 -16   2   2       47.48       34.14     11.12 o
 -14   2   2     1058.05     1073.40     40.46 o
 -12   2   2     1066.49     1038.93     39.86 o
 -10   2   2      592.04      650.23     14.36 o
  -8   2   2     9116.29    11773.86    468.09 o
  -6   2   2     1853.80     2473.08     63.24 o
  -4   2   2    30452.85    33748.55     91.14 o
  -2   2   2     1102.96      979.87     24.99 o
   0   2   2     4411.27     4490.02    219.49 o
   2   2   2      492.45      553.39     27.74 o
   4   2   2     4563.48     4219.44    244.31 o
   6   2   2     5735.11     5938.96    404.02 o
   8   2   2     7095.90     7174.99    353.47 o
  10   2   2      873.06      873.52     41.58 o
  12   2   2     7086.54     7309.84    379.52 o
  14   2   2     3648.74     3720.98    164.56 o
  16   2   2        2.35        7.53     10.95 o
  18   2   2        1.45        7.41     11.02 o
  20   2   2        1.95        4.14     11.47 o
 -23   3   2       12.75       29.50     13.84 o
 -21   3   2       67.65       79.08     13.02 o
 -19   3   2      397.66      418.53     14.64 o
 -17   3   2       26.67       33.20     11.07 o
 -15   3   2      854.67      888.02     27.58 o
 -13   3   2      201.41      230.99     12.02 o
 -11   3   2    10564.22    11137.60    213.25 o
  -9   3   2    30667.54    33785.04    735.61 o
  -7   3   2    10969.50    12385.58    326.88 o
  -5   3   2     4215.44     4892.76     79.99 o
  -3   3   2     8510.38    10091.29    227.02 o
  -1   3   2     6064.96     6440.90    194.61 o
   1   3   2     7543.49     7634.72    275.69 o
   3   3   2      736.18      773.47     35.16 o
   5   3   2      496.40      519.84     23.15 o
   7   3   2     3753.71     3429.81    245.30 o
   9   3   2     2753.93     2869.03    164.07 o
  11   3   2      603.26      495.67     27.65 o
  13   3   2      336.42      371.13     17.32 o
  15   3   2      832.66      908.65     46.79 o
  17   3   2       44.15       33.11     11.03 o
  19   3   2      256.94      247.68     11.93 o
 -22   4   2      212.36      187.34     14.76 o
 -20   4   2     2352.84     2439.54     59.50 o
 -18   4   2     2712.25     2950.13     85.07 o
 -16   4   2      116.20      108.45     10.53 o
 -14   4   2     1611.11     1547.04     27.14 o
 -12   4   2     3531.73     3678.35    114.63 o
 -10   4   2    31468.81    34056.80    818.38 o
  -8   4   2    14932.72    15742.79    329.49 o
  -6   4   2     3659.70     4091.22     67.49 o
  -4   4   2     1827.30     1782.93     25.64 o
  -2   4   2     6626.19     6826.25    112.83 o
   0   4   2    15267.91    15275.93    371.55 o
   2   4   2     2946.74     2912.52     98.17 o
   4   4   2     4566.53     4491.43    168.84 o
   6   4   2    16159.17    16858.59    927.36 o
   8   4   2     7206.88     7339.12    487.13 o
  10   4   2      575.09      706.01     34.82 o
  12   4   2     1103.71     1037.21     35.89 o
  14   4   2     1715.85     1800.62     54.13 o
  16   4   2      782.23      880.09     37.17 o
  18   4   2        5.48        0.12     11.91 o
 -21   5   2      495.92      449.36     15.04 o
 -19   5   2     1516.99     1630.44     37.23 o
 -17   5   2     3898.82     4014.03     95.76 o
 -15   5   2     2763.18     2807.71     54.37 o
 -13   5   2     1139.47     1161.62     44.81 o
 -11   5   2     3486.88     3630.58    117.08 o
  -9   5   2     2151.73     2242.31     60.41 o
  -7   5   2     5346.50     5667.55     88.71 o
  -5   5   2     9428.74     9925.64    142.10 o
  -3   5   2     9767.16     9619.71    141.68 o
  -1   5   2     9341.78     9611.65    167.86 o
   1   5   2     1707.74     1638.81     39.04 o
   3   5   2     4578.53     5035.05    150.60 o
   5   5   2    19231.44    20026.30    667.55 o
   7   5   2    22303.04    22656.31   1293.17 o
   9   5   2     7583.46     7293.57    486.79 o
  11   5   2     2503.60     2569.48    154.56 o
  13   5   2     1348.55     1357.66     49.47 o
  15   5   2      466.94      485.77     20.62 o
  17   5   2     1203.11     1243.33     43.56 o
  19   5   2      966.93      750.67     16.65 o
 -20   6   2      712.84      653.64     16.44 o
 -18   6   2      524.55      498.05     10.15 o
 -16   6   2     1974.33     2094.40     16.38 o
 -14   6   2     2632.86     2727.76     93.94 o
 -12   6   2     4717.04     4549.84    148.31 o
 -10   6   2     1899.10     2084.50     69.29 o
  -8   6   2     3193.61     3179.69     66.67 o
  -6   6   2    10946.53    11020.98    222.76 o
  -4   6   2     6712.64     6836.63    111.82 o
  -2   6   2     5173.70     5482.90     82.40 o
   0   6   2     1273.52     1133.09     31.67 o
   2   6   2     4297.54     4479.60    111.66 o
   4   6   2    14296.90    14786.71    405.35 o
   6   6   2     9911.04     9686.51    377.45 o
   8   6   2     8088.81     7854.49    326.40 o
  10   6   2     5092.99     5262.39    295.54 o
  12   6   2     3901.57     3970.11    189.51 o
  14   6   2     1237.21     1222.00     46.09 o
  16   6   2      397.21      369.34     23.38 o
 -19   7   2      189.20      169.50     11.66 o
 -17   7   2      211.75      185.59     11.21 o
 -15   7   2     1635.34     1616.34     50.15 o
 -13   7   2     2507.78     2500.38     89.33 o
 -11   7   2     2592.97     2660.28     56.37 o
  -9   7   2     3087.02     3185.79     74.06 o
  -7   7   2     7928.29     8124.95    201.25 o
  -5   7   2     4862.00     4910.77    115.81 o
  -3   7   2      318.70      336.42      8.04 o
  -1   7   2      657.46      649.19     21.03 o
   1   7   2     7943.92     7930.29    182.60 o
   3   7   2    16977.62    17549.04    404.58 o
   5   7   2     3986.28     4024.01    129.71 o
   7   7   2      121.96      146.87      9.41 o
   9   7   2     1123.02     1196.79     56.22 o
  11   7   2     3678.04     3533.47    199.97 o
  13   7   2     2759.23     2714.21    138.91 o
  15   7   2      123.55      125.85     12.15 o
 -18   8   2       16.40       -7.86     10.93 o
 -16   8   2      522.80      511.82     19.00 o
 -14   8   2     2127.50     2141.05     81.87 o
 -12   8   2      415.98      405.44     16.94 o
 -10   8   2       46.68       36.78      8.58 o
  -8   8   2     2980.90     3018.47     62.28 o
  -6   8   2     8614.17     8710.35    193.51 o
  -4   8   2     3263.58     3326.32     73.86 o
  -2   8   2       21.66       24.94      7.79 o
   0   8   2       45.21       42.42      8.31 o
   2   8   2     2536.84     2462.45     52.91 o
   4   8   2     1343.69     1307.24     28.47 o
   6   8   2        8.76       25.47      9.86 o
   8   8   2      599.04      642.96     32.39 o
  10   8   2     1614.12     1606.48     61.22 o
  12   8   2      450.21      429.55     32.06 o
  14   8   2       35.72       45.42     11.05 o
 -15   9   2        7.83        4.33      9.09 o
 -13   9   2       96.12      100.17      9.58 o
 -11   9   2       32.01       27.77      8.11 o
  -9   9   2       16.02       18.45      8.66 o
  -7   9   2      192.77      192.41      8.24 o
  -5   9   2      478.11      397.09     17.24 o
  -3   9   2      652.21      556.30     12.92 o
  -1   9   2       24.34       35.28      8.11 o
   1   9   2      245.64      278.36      8.96 o
   3   9   2       86.39      107.43      9.26 o
   5   9   2       19.72        8.24      9.20 o
   7   9   2      558.64      551.31      9.61 o
   9   9   2      235.31      242.46     13.75 o
  11   9   2      172.09      198.88     11.52 o
 -12  10   2       52.11       48.28      9.16 o
 -10  10   2      321.86      314.25      9.24 o
  -8  10   2        1.83        6.16     10.03 o
  -6  10   2     1394.74     1464.49     35.99 o
  -4  10   2     1164.76     1189.78     41.33 o
  -2  10   2       16.41       14.53      8.84 o
   0  10   2       39.82       62.38     12.90 o
   2  10   2      514.92      554.58     15.79 o
   4  10   2      384.43      409.03     12.98 o
   6  10   2       35.32       52.90      9.36 o
   8  10   2       52.52       63.17      8.41 o
  -7  11   2      697.91      670.40     18.32 o
  -5  11   2     1484.60     1313.32     44.05 o
  -3  11   2      762.01      704.13     25.81 o
  -1  11   2      344.66      340.19      9.29 o
   1  11   2      721.44      678.22     22.71 o
   3  11   2     1077.25      987.68     33.28 o
   5  11   2      388.78      373.29     24.57 o
 -25   1   3       86.88       94.79     13.68 o
 -23   1   3      819.66      801.05     35.75 o
 -21   1   3      103.18      106.23     10.12 o
 -19   1   3      104.52      107.09      9.49 o
 -17   1   3     2291.88     2510.56     65.62 o
 -15   1   3    13291.96    13809.76    254.20 o
 -13   1   3     3875.69     3931.76     76.64 o
 -11   1   3      764.94      813.64     22.25 o
  -9   1   3     3898.63     4457.65    134.14 o
  -7   1   3    18609.25    19913.94    830.34 o
  -3   1   3     8996.55     9441.26    294.81 o
   1   1   3    23756.59    23533.89   1951.62 o
   3   1   3     4686.97     4490.43    257.40 o
   5   1   3     4011.26     3767.72    172.46 o
   7   1   3      243.25      198.76      9.51 o
   9   1   3       65.93       98.78     10.37 o
  11   1   3      959.95      990.31     37.79 o
  13   1   3      183.19      198.36     10.11 o
  15   1   3       64.07       58.13     10.22 o
  17   1   3      390.34      388.54     20.34 o
  19   1   3      952.43      956.37     58.40 o
 -24   2   3     2493.59     2306.03     63.01 o
 -22   2   3     2906.70     3137.67     68.51 o
 -20   2   3      114.87      113.11     11.80 o
 -18   2   3      279.94      308.29     10.78 o
 -16   2   3     6827.75     7388.46    247.09 o
 -14   2   3    15800.20    16057.45    521.01 o
 -12   2   3     5353.46     5590.71    168.55 o
 -10   2   3     3606.56     3803.85    128.64 o
  -8   2   3    12369.39    13190.46    480.40 o
  -4   2   3     4289.92     4839.93    178.40 o
  -2   2   3     1852.72     2043.74     95.73 o
   2   2   3    27602.52    24752.33   3017.63 o
   4   2   3      169.45      101.93      9.93 o
   6   2   3     1211.71     1394.24     59.99 o
   8   2   3     1159.84     1129.36     43.69 o
  10   2   3    12827.19    12678.87    554.51 o
  12   2   3     4452.46     4733.93    213.72 o
  14   2   3      261.24      276.02     13.73 o
  16   2   3       15.69       21.03     10.40 o
  18   2   3     1062.05     1054.76     34.17 o
 -23   3   3     2089.30     2172.18     43.67 o
 -21   3   3     2193.70     2324.66     69.00 o
 -19   3   3      628.84      756.33     13.18 o
 -17   3   3      758.92      876.80     28.38 o
 -15   3   3     5482.31     5605.82    147.04 o
 -13   3   3     5110.70     5180.06     83.54 o
 -11   3   3    15873.15    16544.57    625.18 o
  -9   3   3    12191.38    12359.34    486.70 o
  -7   3   3      492.54      470.08     12.34 o
  -5   3   3     7689.50     7700.26    190.78 o
  -3   3   3     1402.03     1297.55     39.32 o
  -1   3   3    13329.96    14014.13    644.34 o
   1   3   3    16383.44    15922.90    716.60 o
   3   3   3     6001.77     5390.28    266.65 o
   5   3   3     7566.80     7204.31    413.00 o
   7   3   3     5156.95     5707.51    408.55 o
   9   3   3    12932.66    13145.83    710.05 o
  11   3   3    10116.24    10327.49    454.51 o
  13   3   3     2008.17     2150.90     81.16 o
  15   3   3      187.74      190.16     10.43 o
  17   3   3      500.11      435.20     26.07 o
  19   3   3     1332.05     1173.23     63.57 o
 -24   4   3      263.84      305.20     16.06 o
 -22   4   3      145.33      171.11     12.65 o
 -20   4   3     2911.96     3183.53     48.93 o
 -18   4   3     2949.96     3328.27     75.34 o
 -16   4   3     1811.02     1919.73     27.92 o
 -14   4   3      674.90      610.56     10.31 o
 -12   4   3       27.15       35.93      8.58 o
 -10   4   3     3161.76     3154.82    104.23 o
  -8   4   3      845.81      825.17     21.77 o
  -6   4   3     6988.62     6797.09    187.48 o
  -4   4   3    24286.93    23473.89    494.79 o
  -2   4   3     8272.44     8354.58    243.22 o
   0   4   3      243.88      263.22      8.83 o
   2   4   3      549.30      557.83     25.90 o
   4   4   3    25999.36    25805.53   1719.11 o
   6   4   3    27295.40    27530.76   2169.87 o
   8   4   3     6008.23     6291.74    434.59 o
  10   4   3     1554.78     1451.10     64.18 o
  12   4   3      569.63      566.94     26.45 o
  14   4   3     2081.18     2158.32     98.85 o
  16   4   3     2368.01     2456.47     81.11 o
  18   4   3      776.54      641.41     22.50 o
 -23   5   3       11.44       30.07     14.59 o
 -21   5   3      201.70      225.21     12.72 o
 -19   5   3     2022.22     2160.66     41.87 o
 -17   5   3      368.81      431.49     10.27 o
 -15   5   3       25.31       20.93     10.26 o
 -13   5   3      394.51      380.83     14.00 o
 -11   5   3     3177.19     2976.75     85.47 o
  -9   5   3     2995.05     2908.09     56.71 o
  -7   5   3      113.53      113.85      8.30 o
  -5   5   3      203.22      271.58     10.49 o
  -3   5   3     3759.34     4258.37     89.32 o
  -1   5   3     3639.54     3695.39     94.64 o
   1   5   3      299.48      377.08     14.65 o
   3   5   3      856.58      880.59     30.97 o
   5   5   3    11659.22    11714.99    425.02 o
   7   5   3     6647.91     6426.63    335.45 o
   9   5   3     1366.85     1521.46     95.16 o
  11   5   3       60.76       54.55     11.73 o
  13   5   3      557.69      597.75     31.31 o
  15   5   3     2595.83     2581.93     94.34 o
  17   5   3      179.20      147.24     11.71 o
 -22   6   3        7.63       13.23     14.39 o
 -20   6   3      358.15      430.06     15.74 o
 -18   6   3       59.56       63.46     11.69 o
 -16   6   3     1528.01     1621.36     28.20 o
 -14   6   3      474.16      419.14     16.18 o
 -12   6   3     2608.23     2808.99     84.56 o
 -10   6   3     6280.12     6406.45    162.57 o
  -8   6   3      168.27      172.84      8.81 o
  -6   6   3     3513.84     3700.25     75.48 o
  -4   6   3      585.10      585.85     15.42 o
  -2   6   3     3260.86     3232.61     66.56 o
   0   6   3     4673.75     4562.55    110.16 o
   2   6   3      219.74      155.56      9.50 o
   4   6   3     2053.95     1891.39     55.03 o
   6   6   3      107.07      107.05      9.95 o
   8   6   3      239.08      244.30     13.75 o
  10   6   3       17.53       18.47      9.92 o
  12   6   3        1.04        7.70     12.78 o
  14   6   3      158.85      176.11     10.75 o
  16   6   3       61.39       52.35     10.62 o
 -19   7   3       23.45        9.70      9.76 o
 -17   7   3       90.48       99.68     10.06 o
 -15   7   3      401.82      402.55     16.69 o
 -13   7   3      447.35      467.60     19.37 o
 -11   7   3      472.81      479.15     15.34 o
  -9   7   3      147.19      144.17      8.74 o
  -7   7   3      369.12      396.47     13.12 o
  -5   7   3       99.52      121.85      8.25 o
  -3   7   3      912.94      890.87     23.28 o
  -1   7   3     1576.72     1608.24     38.48 o
   1   7   3      913.61      873.04     20.21 o
   3   7   3     2038.71     1926.11     57.96 o
   5   7   3     2304.69     2288.80     85.69 o
   7   7   3      365.04      361.18     11.23 o
   9   7   3      102.57       97.25     10.31 o
  11   7   3      469.09      491.10     26.96 o
  13   7   3      609.50      649.48     23.40 o
  15   7   3      487.29      448.18     15.55 o
 -18   8   3      897.01      752.86     18.35 o
 -16   8   3      111.11       93.13     10.14 o
 -14   8   3      289.52      282.99     10.67 o
 -12   8   3     2825.63     2979.19     77.03 o
 -10   8   3     4759.90     5073.02    143.35 o
  -8   8   3      129.49      121.16      9.06 o
  -6   8   3      553.14      587.01     13.78 o
  -4   8   3      253.13      307.67     12.72 o
  -2   8   3     5972.26     5856.39    123.33 o
   0   8   3     9106.12     9136.21    197.55 o
   2   8   3     1517.33     1576.04     21.70 o
   4   8   3       24.22       40.66      9.13 o
   6   8   3      382.60      375.63     18.05 o
   8   8   3     1344.14     1270.76     58.65 o
  10   8   3     1765.86     1617.27     80.09 o
  12   8   3      901.21      839.55     35.92 o
 -15   9   3      700.54      625.12     21.53 o
 -13   9   3      697.59      670.28     21.87 o
 -11   9   3     1917.87     1939.01     50.22 o
  -9   9   3     2779.80     2762.96     82.08 o
  -7   9   3     1208.03     1200.95     27.41 o
  -5   9   3     1093.42     1211.46     26.17 o
  -3   9   3     1855.13     1941.76     53.49 o
  -1   9   3     2640.32     2647.34     52.96 o
   1   9   3     1157.72     1083.16     27.80 o
   3   9   3      162.95      163.57      8.79 o
   5   9   3     1356.07     1432.84     33.92 o
   7   9   3     2784.44     2814.17     93.47 o
   9   9   3      966.25      935.90     37.74 o
  11   9   3       10.78        1.82      9.41 o
 -12  10   3      610.63      582.62     16.81 o
 -10  10   3      618.11      610.08     24.90 o
  -8  10   3      506.70      474.31     10.11 o
  -6  10   3     1020.38     1039.94     25.78 o
  -4  10   3     2468.43     2469.79     38.60 o
  -2  10   3     1768.23     1844.46     49.53 o
   0  10   3      349.79      383.60     20.48 o
   2  10   3       96.56      116.62      9.31 o
   4  10   3     1087.41     1078.45     34.55 o
   6  10   3     1534.82     1460.80     56.03 o
   8  10   3      140.30      145.86      9.53 o
  -9  11   3      129.71      130.50     12.05 o
  -7  11   3       11.41       14.44      8.81 o
  -5  11   3       63.51       55.52     10.20 o
  -3  11   3      383.20      328.84     14.89 o
  -1  11   3      556.56      496.56     15.51 o
   1  11   3      474.82      479.40     14.94 o
   3  11   3      410.66      380.11     17.48 o
 -26   0   4      241.59      179.13     17.94 o
 -24   0   4      277.25      269.68     20.24 o
 -22   0   4     1815.05     1761.26     31.82 o
 -20   0   4    12884.77    12857.85    185.27 o
 -18   0   4    23324.93    23485.70    276.81 o
 -16   0   4    11019.27    11453.05    149.95 o
 -14   0   4    22035.79    23996.89    971.96 o
  -6   0   4    20656.64    18884.31    796.78 o
  -2   0   4     2569.89     2709.04     77.13 o
   0   0   4    19803.52    19575.71    503.69 o
   4   0   4    25842.77    24130.98    887.38 o
   6   0   4    34150.58    32687.11     68.89 o
   8   0   4      248.45      270.62     12.11 o
  10   0   4       91.14      128.90     14.83 o
  12   0   4     9978.82    10897.19    410.94 o
  14   0   4     9125.64     8836.93    662.09 o
  16   0   4     6626.80     6532.01    436.84 o
  18   0   4      533.67      510.02     39.20 o
 -25   1   4       92.12       73.04     12.85 o
 -23   1   4      557.80      565.84     18.45 o
 -21   1   4     2455.60     2450.58     64.49 o
 -19   1   4     6552.93     6440.40    155.66 o
 -17   1   4    12217.36    12584.34    332.26 o
 -15   1   4     9941.60    10528.79    223.86 o
 -13   1   4    27439.74    29449.25     73.37 o
  -9   1   4    20920.23    19647.45    755.47 o
  -7   1   4    26313.81    26218.87   1866.60 o
  -5   1   4    30582.33    28884.20   1797.58 o
   1   1   4    32958.36    26571.93     74.66 o
   3   1   4     5092.57     4626.99    252.53 o
   5   1   4    12343.66    11371.69    615.08 o
   7   1   4    14304.06    13806.57    678.34 o
   9   1   4     3902.67     3705.15    134.42 o
  11   1   4     5689.12     5936.44    222.52 o
  13   1   4     4629.60     4868.41    218.17 o
  15   1   4     4186.26     4277.76    191.94 o
  17   1   4     1566.01     1635.66     93.59 o
  19   1   4      197.41      167.19     10.63 o
 -26   2   4      309.27      291.40     24.87 o
 -24   2   4      658.27      549.55     15.42 o
 -22   2   4      666.92      696.70     17.46 o
 -20   2   4       32.64       52.03     10.84 o
 -18   2   4      691.38      798.77     23.07 o
 -16   2   4     6985.26     7442.58    218.11 o
 -14   2   4    10338.13    10656.14    371.98 o
 -12   2   4    19307.22    19058.71    693.60 o
 -10   2   4     8722.44     8682.74    372.10 o
  -8   2   4     2228.52     2474.94     78.07 o
  -6   2   4      219.98      229.21      9.90 o
   2   2   4    15271.72    15384.85   1313.81 o
   4   2   4     4370.18     4396.09    196.59 o
   6   2   4     6578.32     6467.76    263.33 o
   8   2   4    10682.55    10128.68    352.07 o
  10   2   4     6573.83     6726.11    206.62 o
  12   2   4     2316.49     2358.66    105.28 o
  14   2   4      626.93      639.90     33.23 o
  16   2   4      319.16      385.83     15.49 o
  18   2   4      300.43      266.07     16.15 o
 -25   3   4       42.47       19.39     13.05 o
 -23   3   4        7.23       16.75     12.49 o
 -21   3   4       27.38       58.03     12.37 o
 -19   3   4       68.93       80.90     12.00 o
 -17   3   4      940.60     1060.43     17.64 o
 -15   3   4     1368.84     1416.06     21.73 o
 -13   3   4      133.42      101.81     11.39 o
 -11   3   4      109.17      133.10      8.99 o
  -9   3   4     2822.44     2704.15     83.48 o
  -7   3   4     3436.19     3177.83     82.99 o
  -5   3   4    11374.17    11034.93    387.32 o
  -3   3   4     8542.34    10377.83    466.22 o
  -1   3   4     5068.61     6412.59    376.07 o
   1   3   4    24837.55    25013.97   2562.20 o
   3   3   4    27878.43    28064.50   1927.17 o
   5   3   4     1649.74     1519.10     89.32 o
   7   3   4       34.49       48.61     10.33 o
   9   3   4      231.79      228.72     11.00 o
  11   3   4     1259.72     1332.16     55.66 o
  13   3   4      576.23      611.59     27.32 o
  15   3   4       62.91       85.11     14.77 o
  17   3   4       63.38       72.71     11.01 o
 -24   4   4        4.28       19.22     12.43 o
 -22   4   4      639.54      710.96     18.64 o
 -20   4   4     1116.65     1242.81     27.13 o
 -18   4   4      193.87      215.81     11.40 o
 -16   4   4     1668.72     1714.67     16.37 o
 -14   4   4       31.21       65.03      9.74 o
 -12   4   4     8312.88     7944.90    321.50 o
 -10   4   4     3685.94     3854.48    118.67 o
  -8   4   4     9248.15     9672.99    246.38 o
  -6   4   4     5201.16     5698.41    146.79 o
  -4   4   4     5191.67     5152.71    196.03 o
  -2   4   4      634.89      562.83     23.57 o
   0   4   4     4851.24     5403.60    196.46 o
   2   4   4     8078.72     7905.36    357.74 o
   4   4   4       69.84       50.16      8.28 o
   6   4   4     5237.97     5179.16    314.17 o
   8   4   4      992.69      911.03     52.66 o
  10   4   4      206.34      234.07     11.91 o
  12   4   4       73.68       89.15      9.86 o
  14   4   4      122.08      155.98     11.34 o
  16   4   4       27.32       27.71     10.22 o
 -23   5   4      139.38      132.82     10.43 o
 -21   5   4     1063.72     1140.94     39.39 o
 -19   5   4     2796.37     2930.58     29.89 o
 -17   5   4      484.62      471.99     10.84 o
 -15   5   4     1559.18     1536.54     42.43 o
 -13   5   4      786.82      757.24     34.43 o
 -11   5   4     4922.44     4958.28    165.17 o
  -9   5   4    10894.00    11215.91    272.76 o
  -7   5   4     1143.39     1056.76     26.90 o
  -5   5   4      375.66      299.67      8.55 o
  -3   5   4      374.75      447.95     14.12 o
  -1   5   4      378.51      413.31     15.75 o
   1   5   4      147.22      145.10      9.25 o
   3   5   4     4562.55     4431.79    180.95 o
   5   5   4     6573.33     6457.36    281.55 o
   7   5   4     4084.51     3723.39    210.20 o
   9   5   4      229.13      225.30     17.55 o
  11   5   4      457.82      469.80     23.35 o
  13   5   4     1206.47     1312.54     45.77 o
  15   5   4      802.83      870.71     39.44 o
 -22   6   4      449.50      417.91     13.08 o
 -20   6   4       28.73       42.57     17.60 o
 -18   6   4     1521.87     1702.07     40.02 o
 -16   6   4     2984.02     3119.75    110.76 o
 -14   6   4      196.97      216.13     12.54 o
 -12   6   4       27.41       17.67      8.07 o
 -10   6   4     2417.93     2565.70     61.43 o
  -8   6   4     7350.96     7862.63    184.87 o
  -6   6   4     2961.07     2913.32     57.75 o
  -4   6   4       54.04       69.96      7.46 o
  -2   6   4      236.78      243.05      8.87 o
   0   6   4     2897.29     2828.21     96.99 o
   2   6   4     6039.00     5846.78    191.21 o
   4   6   4     3455.66     3482.15    110.06 o
   6   6   4     2728.86     2804.16    104.99 o
   8   6   4     2600.98     2783.26    180.72 o
  10   6   4     2328.17     2521.90    152.28 o
  12   6   4     1286.47     1316.42     54.07 o
  14   6   4      235.05      250.79     14.46 o
 -21   7   4      177.81      185.50     12.73 o
 -19   7   4      125.46      127.23     12.71 o
 -17   7   4      508.42      567.58     25.85 o
 -15   7   4     4780.92     4871.66    159.97 o
 -13   7   4     3701.96     3809.15    115.44 o
 -11   7   4       18.46       18.83      8.49 o
  -9   7   4      326.73      367.24      9.59 o
  -7   7   4     5478.18     5626.40    141.80 o
  -5   7   4     4488.69     4520.42    128.00 o
  -3   7   4      756.70      793.69     23.40 o
  -1   7   4      132.04      191.96     13.44 o
   1   7   4     1586.85     1779.26     44.50 o
   3   7   4      634.69      619.22     24.33 o
   5   7   4       55.19       44.64      9.50 o
   7   7   4      916.45      938.05     49.18 o
   9   7   4     3358.84     3429.95    215.87 o
  11   7   4     3067.26     3102.40    173.80 o
  13   7   4       28.98       43.94     11.00 o
 -18   8   4       73.81       91.01      8.41 o
 -16   8   4      369.42      409.41     15.55 o
 -14   8   4     1665.56     1698.61     50.74 o
 -12   8   4      313.28      384.76     17.16 o
 -10   8   4       15.82       26.88      8.70 o
  -8   8   4     3625.22     3719.76     72.87 o
  -6   8   4     2558.91     2679.82     54.41 o
  -4   8   4       45.62       45.10      9.46 o
  -2   8   4     1319.88     1257.44     17.36 o
   0   8   4        2.69        4.38      9.77 o
   2   8   4     1709.76     1880.08     58.76 o
   4   8   4      276.60      300.10     12.07 o
   6   8   4        7.40       28.17      9.81 o
   8   8   4      219.40      235.70      9.56 o
  10   8   4      600.75      608.81     43.47 o
  12   8   4       24.98       11.58     10.98 o
 -17   9   4        5.69       15.17      9.18 o
 -15   9   4      169.93      174.82      9.20 o
 -13   9   4       66.66       62.14      8.23 o
 -11   9   4       24.11       39.44      8.63 o
  -9   9   4      738.50      753.60     18.76 o
  -7   9   4      648.90      682.96     18.06 o
  -5   9   4      117.33       94.56      8.19 o
  -3   9   4      460.42      415.36     12.66 o
  -1   9   4      173.24      151.39      9.60 o
   1   9   4        0.07       -7.12      8.58 o
   3   9   4        1.15        9.41      8.67 o
   5   9   4       13.56       33.53     10.18 o
   7   9   4       21.37        3.88     10.20 o
   9   9   4       30.32       32.34      9.43 o
 -14  10   4      454.83      370.65     22.63 o
 -12  10   4        2.85        8.36      8.18 o
 -10  10   4       22.62       30.98      8.84 o
  -8  10   4      972.93      869.31     14.23 o
  -6  10   4     1241.37     1187.60     21.41 o
  -4  10   4        4.19       -5.22      8.69 o
  -2  10   4      199.52      233.65      8.55 o
   0  10   4      305.46      302.94     12.53 o
   2  10   4     1528.85     1373.17     33.60 o
   4  10   4      409.78      368.12     15.91 o
   6  10   4        9.93        9.39     10.07 o
  -9  11   4      792.21      674.37     27.31 o
  -7  11   4     1928.62     1577.76     38.43 o
  -5  11   4      427.62      351.74     16.83 o
  -3  11   4       14.21       21.19     10.01 o
  -1  11   4      156.20      166.10     12.13 o
   1  11   4     1473.38     1211.44     27.48 o
 -27   1   5        2.34       13.99     24.69 o
 -25   1   5      362.18      306.06     10.92 o
 -23   1   5     2477.63     2280.96     61.60 o
 -21   1   5     2415.09     2384.80     64.42 o
 -19   1   5       78.01      112.81     10.61 o
 -17   1   5      299.42      351.02     10.77 o
 -15   1   5     4542.34     4700.83    158.84 o
 -13   1   5     7101.54     7483.88    209.83 o
 -11   1   5      681.00      736.45     20.45 o
  -9   1   5     1000.70      881.24     27.32 o
  -7   1   5      791.89      776.76     23.17 o
  -5   1   5      290.33      281.24     12.99 o
  -3   1   5      230.93      155.29      7.81 o
  -1   1   5     8996.43     8232.22    335.05 o
   1   1   5     8908.65     7741.61    274.70 o
   3   1   5    10915.95     9882.85    491.15 o
   5   1   5     3303.23     3237.51    159.26 o
   7   1   5     1892.30     1703.09     83.29 o
   9   1   5     1374.34     1314.46     45.93 o
  11   1   5     5211.11     5437.38    195.72 o
  13   1   5      958.99      991.37     34.98 o
  15   1   5       37.93       37.25     10.11 o
  17   1   5      432.52      426.61     20.28 o
 -26   2   5     1761.40     1600.79     57.94 o
 -24   2   5     2001.26     1866.88     54.82 o
 -22   2   5     1016.43      969.91     28.56 o
 -20   2   5       15.47       26.53      9.60 o
 -18   2   5     2346.54     2397.90     78.35 o
 -16   2   5    22652.87    23279.92    732.47 o
 -14   2   5     5316.23     5454.53    173.58 o
 -12   2   5      266.58      361.45     23.03 o
 -10   2   5     6030.53     6047.93    287.38 o
  -8   2   5    25106.87    24709.09   1015.34 o
  -6   2   5    13106.78    12474.87    482.94 o
  -4   2   5     4307.20     4666.60    182.54 o
  -2   2   5      115.20       66.56      9.19 o
   0   2   5     2311.14     2057.79    124.05 o
   2   2   5     1385.79     1247.42     70.63 o
   4   2   5       13.28       10.73      8.21 o
   6   2   5      254.81      245.26     12.88 o
   8   2   5    10783.36    10534.41    281.59 o
  10   2   5     8090.14     8525.45    251.51 o
  12   2   5      326.13      359.52     15.79 o
  14   2   5        7.59       12.32      9.88 o
  16   2   5     1081.05     1217.26     60.73 o
 -25   3   5     2177.25     1921.46     55.19 o
 -23   3   5      432.83      402.25     12.93 o
 -21   3   5      248.06      234.31     12.13 o
 -19   3   5      347.08      371.76     12.14 o
 -17   3   5     8774.99     9279.74    159.86 o
 -15   3   5    13420.57    14340.56    316.58 o
 -13   3   5      157.09      136.87     11.38 o
 -11   3   5     2231.08     2340.61     73.99 o
  -9   3   5     3630.02     4457.29    129.11 o
  -7   3   5    16048.16    17200.95    558.80 o
  -5   3   5    19460.49    20818.63    999.90 o
  -3   3   5     1574.89     1622.46     88.62 o
  -1   3   5     8097.04     7824.07    422.20 o
   1   3   5     3999.82     3714.08    220.39 o
   3   3   5     2530.58     2596.63    158.16 o
   5   3   5     2848.58     2886.95    164.76 o
   7   3   5     9211.25     9068.12    410.42 o
   9   3   5     5475.50     5753.98    256.01 o
  11   3   5      475.44      510.89     16.37 o
  13   3   5      591.30      652.83     44.52 o
  15   3   5      412.11      463.24     29.05 o
  17   3   5     1582.82     1452.07     70.23 o
 -24   4   5      279.48      251.16     12.80 o
 -22   4   5      990.71      912.41     30.42 o
 -20   4   5     3131.35     3124.43     54.62 o
 -18   4   5      252.60      257.43     10.66 o
 -16   4   5      247.13      218.52     11.54 o
 -14   4   5       25.17       39.72     10.31 o
 -12   4   5    10202.87    10201.32    431.92 o
 -10   4   5    21520.30    22323.59    874.93 o
  -8   4   5     5348.39     5305.40    129.71 o
  -6   4   5     4500.78     4901.07    156.54 o
  -4   4   5     3128.36     3342.44    135.48 o
  -2   4   5     4756.70     4708.34    219.03 o
   0   4   5     3805.95     3872.80    223.06 o
   2   4   5     5767.21     5724.56    263.95 o
   4   4   5     8189.68     7948.67    451.66 o
   6   4   5     3327.19     3269.12    203.29 o
   8   4   5      916.30      925.63     58.24 o
  10   4   5       99.38      108.20     12.04 o
  12   4   5     2758.94     3087.91    124.27 o
  14   4   5     2128.91     2338.66    120.73 o
  16   4   5      129.25      123.14     10.27 o
 -23   5   5       88.32       67.39     11.10 o
 -21   5   5     1724.90     1672.95     22.28 o
 -19   5   5      995.33      978.35     13.95 o
 -17   5   5       45.78       66.31      9.70 o
 -15   5   5      794.48      831.42     40.90 o
 -13   5   5      916.99     1021.76     44.23 o
 -11   5   5     8104.29     8365.09    277.24 o
  -9   5   5      774.10      931.73     27.71 o
  -7   5   5       54.91       83.08      9.36 o
  -5   5   5      181.44      174.78      9.51 o
  -3   5   5     5091.24     5291.36    157.40 o
  -1   5   5     6252.96     6156.45    228.40 o
   1   5   5        4.58        9.63      8.63 o
   3   5   5      585.34      582.49     25.25 o
   5   5   5     3032.28     3026.81    164.09 o
   7   5   5      975.06      900.04     56.17 o
   9   5   5        4.82        8.90     12.72 o
  11   5   5       76.37       75.17     14.04 o
  13   5   5      958.91     1057.35     42.67 o
  15   5   5      208.76      220.95     11.58 o
 -22   6   5       21.95        8.07     15.55 o
 -20   6   5      100.09       81.41      9.49 o
 -18   6   5       87.60      117.97     10.99 o
 -16   6   5       15.89       22.96      9.72 o
 -14   6   5      809.86      803.67     24.95 o
 -12   6   5      599.53      636.43     14.77 o
 -10   6   5     1343.67     1375.59     32.22 o
  -8   6   5     2100.08     2038.46     53.73 o
  -6   6   5      161.69      163.81      7.93 o
  -4   6   5     3470.73     3408.74     96.61 o
  -2   6   5       84.72       84.13      8.21 o
   0   6   5     6618.21     6656.41    202.85 o
   2   6   5     4660.56     4917.22    179.91 o
   4   6   5       32.38       28.79      8.82 o
   6   6   5      914.26      826.98     40.57 o
   8   6   5      142.48      143.60     10.49 o
  10   6   5       75.70       77.01     16.80 o
  12   6   5      111.20      114.88     11.01 o
  14   6   5       16.67       12.39     11.06 o
 -21   7   5       19.60       33.27      9.30 o
 -19   7   5       14.11       22.94      9.51 o
 -17   7   5      785.87      819.89     24.85 o
 -15   7   5      853.87      943.25     37.35 o
 -13   7   5       22.42       41.18      9.86 o
 -11   7   5      647.68      686.00     18.38 o
  -9   7   5      823.11      862.81     19.36 o
  -7   7   5      578.96      595.56     16.91 o
  -5   7   5     1559.43     1584.30     29.70 o
  -3   7   5     2096.36     2276.28     45.45 o
  -1   7   5     5417.86     5690.02    151.30 o
   1   7   5     2349.96     2539.06     93.36 o
   3   7   5       95.07      114.85      9.27 o
   5   7   5      313.34      357.99     16.19 o
   7   7   5      742.51      771.53     55.49 o
   9   7   5      496.53      547.45     43.35 o
  11   7   5      273.97      275.47     14.77 o
  13   7   5      179.85      156.58     10.37 o
 -20   8   5      504.00      493.91     17.44 o
 -18   8   5      297.52      301.03      9.47 o
 -16   8   5     1074.08     1088.64     36.83 o
 -14   8   5     2772.21     2792.50     97.69 o
 -12   8   5     2632.89     2646.52     66.38 o
 -10   8   5      448.09      507.38     22.84 o
  -8   8   5       13.11       18.01      8.07 o
  -6   8   5     1998.63     1990.57     46.42 o
  -4   8   5     7739.87     7759.27    203.04 o
  -2   8   5     4449.23     4779.89     94.52 o
   0   8   5      301.37      317.44     11.30 o
   2   8   5       37.78       45.76      8.67 o
   4   8   5     1524.09     1528.80     47.58 o
   6   8   5     3234.63     3214.44    131.66 o
   8   8   5     1564.91     1602.16     83.51 o
  10   8   5      179.58      186.20     10.21 o
 -17   9   5      358.15      338.17     15.36 o
 -15   9   5      571.92      523.82     18.03 o
 -13   9   5     3069.24     2950.93     80.77 o
 -11   9   5     3657.78     3729.19     89.40 o
  -9   9   5      665.36      701.86     12.77 o
  -7   9   5      177.26      187.98      8.80 o
  -5   9   5     1059.20     1079.26     24.47 o
  -3   9   5     2762.86     2741.17     57.29 o
  -1   9   5     1403.11     1461.28     25.99 o
   1   9   5      475.64      548.44     23.49 o
   3   9   5     1614.06     1743.49     41.95 o
   5   9   5     1581.02     1618.04     46.40 o
   7   9   5      358.61      334.95     12.17 o
   9   9   5       37.53       36.83     13.15 o
 -14  10   5      648.74      576.29     19.94 o
 -12  10   5     1777.83     1704.94     54.46 o
 -10  10   5     1210.62     1129.93     30.02 o
  -8  10   5      485.71      452.78     10.31 o
  -6  10   5      419.16      458.80     10.17 o
  -4  10   5      519.86      548.16     10.16 o
  -2  10   5      671.06      620.50     14.67 o
   0  10   5      360.29      347.88     14.35 o
   2  10   5      772.43      750.65     27.70 o
   4  10   5     1015.16      984.89     30.33 o
   6  10   5      170.59      180.54     18.34 o
  -9  11   5        5.67        5.35      8.19 o
  -7  11   5      205.36      172.09     12.93 o
  -5  11   5      465.29      404.62     12.41 o
  -3  11   5      590.49      557.51      8.50 o
  -1  11   5      402.11      401.51     11.16 o
 -26   0   6       18.74       22.57     14.81 o
 -24   0   6      189.02      204.26     14.40 o
 -22   0   6     6510.78     6658.26    128.26 o
 -20   0   6     6281.48     6222.18    171.07 o
 -18   0   6      143.36      134.03     13.79 o
 -16   0   6     1181.59     1070.80     39.09 o
 -14   0   6     9250.81     9288.98    349.04 o
 -12   0   6    10495.63     9864.18    295.74 o
 -10   0   6      296.60      309.82     11.69 o
  -8   0   6    31139.85    28176.31     73.73 o
  -6   0   6    12775.02    11590.53    241.32 o
  -4   0   6    12461.17     8849.39    140.35 o
  -2   0   6     2869.90     2906.13     74.20 o
   0   0   6      114.04       82.53     13.57 o
   2   0   6     3831.93     3726.47    174.37 o
   4   0   6      737.92      706.03     39.49 o
   6   0   6     1883.55     1806.45    128.38 o
   8   0   6       53.73       34.86     12.81 o
  10   0   6     2355.77     2187.61    127.40 o
  12   0   6     6518.69     6271.59    353.53 o
  14   0   6     3261.76     3217.04    210.27 o
  16   0   6      113.99       60.77     13.91 o
 -27   1   6      353.55      301.35     11.95 o
 -25   1   6       33.86       29.22     11.66 o
 -23   1   6      112.47      127.33     10.90 o
 -21   1   6     1996.69     1973.24     43.08 o
 -19   1   6     1664.59     1658.48     40.53 o
 -17   1   6      382.30      419.17     13.31 o
 -15   1   6     2193.53     2362.12     58.54 o
 -13   1   6     1223.91     1193.09     32.30 o
 -11   1   6      614.43      553.61     14.76 o
  -9   1   6     2944.14     3321.71    102.70 o
  -7   1   6    16938.92    17110.84    558.10 o
  -5   1   6      133.61      129.85      8.10 o
  -3   1   6      118.28       96.07      7.97 o
  -1   1   6     1335.18     1164.18     45.90 o
   1   1   6       94.70       74.52      8.24 o
   3   1   6        9.06       29.09      9.51 o
   5   1   6     1056.48     1071.39     47.10 o
   7   1   6        8.34       11.31      8.02 o
   9   1   6        1.38       11.93      8.66 o
  11   1   6      551.63      539.91     19.68 o
  13   1   6     1766.51     1832.28     90.50 o
  15   1   6     1495.57     1435.13     69.69 o
 -26   2   6      113.53      124.89     12.89 o
 -24   2   6       12.31        7.55     10.94 o
 -22   2   6     1196.25     1217.95     34.99 o
 -20   2   6       17.06       17.88     10.44 o
 -18   2   6      963.66      980.90     37.43 o
 -16   2   6     4137.62     4278.59    142.27 o
 -14   2   6       10.71       23.08      9.72 o
 -12   2   6    13029.40    13176.58    607.45 o
 -10   2   6     3582.99     3339.76    133.96 o
  -8   2   6     1262.70     1755.55     68.61 o
  -6   2   6     2733.24     2778.13     84.48 o
  -4   2   6     2161.69     2598.69    111.80 o
  -2   2   6      220.84      284.53     18.02 o
   0   2   6       25.92       35.20      9.45 o
   2   2   6     4322.25     3885.41    221.55 o
   4   2   6      262.39      238.65     11.08 o
   6   2   6      336.16      263.02     13.50 o
   8   2   6      570.98      527.27     23.75 o
  10   2   6      396.54      395.97     14.33 o
  12   2   6       82.10      113.42      9.01 o
  14   2   6      330.90      339.78     11.61 o
  16   2   6      444.78      449.09     16.11 o
 -25   3   6      214.37      198.31     12.77 o
 -23   3   6      278.72      290.25     12.08 o
 -21   3   6     3550.01     3669.66     79.13 o
 -19   3   6      466.20      513.16      9.73 o
 -17   3   6       30.35       42.77     14.68 o
 -15   3   6       16.78       48.84     16.12 o
 -13   3   6     1737.54     1740.50     76.53 o
 -11   3   6     3945.39     3979.04    119.33 o
  -9   3   6      110.98      148.31      9.41 o
  -7   3   6     4613.46     4551.40    174.98 o
  -5   3   6    15766.76    15027.99    576.08 o
  -3   3   6     1167.72     1112.56     61.64 o
  -1   3   6     5227.93     5713.71    327.86 o
   1   3   6      477.46      498.68     26.86 o
   3   3   6     4166.80     4361.55    301.71 o
   5   3   6     7855.80     7717.34    375.34 o
   7   3   6     2856.29     2979.29    125.15 o
   9   3   6        3.53       -0.55     10.12 o
  11   3   6        5.36       -2.13      9.58 o
  13   3   6      344.56      380.41     22.82 o
  15   3   6      212.98      225.72     11.95 o
 -26   4   6       70.62       62.23     13.21 o
 -24   4   6       91.22       86.78     12.55 o
 -22   4   6     1811.77     1879.49     34.63 o
 -20   4   6     2911.25     2889.09     41.89 o
 -18   4   6       15.31       20.83      9.32 o
 -16   4   6      508.77      610.95     26.43 o
 -14   4   6     8199.73     8393.32    462.61 o
 -12   4   6     6982.34     7002.16    250.41 o
 -10   4   6     4175.88     4385.56    118.16 o
  -8   4   6     2456.17     2478.07     72.49 o
  -6   4   6    22037.96    23883.87    994.61 o
  -4   4   6    34387.77    33781.20   2596.58 o
  -2   4   6      572.92      630.57     31.36 o
   0   4   6     1761.70     1770.80     82.39 o
   2   4   6     1435.75     1537.81     75.88 o
   4   4   6    13894.33    13188.17    794.59 o
   6   4   6     9832.05     9376.27    552.24 o
   8   4   6      467.76      554.37     18.30 o
  10   4   6       23.61       14.26      9.06 o
  12   4   6     1233.92     1301.60     69.94 o
  14   4   6     1058.51      970.83     41.03 o
 -25   5   6      804.74      656.95     24.58 o
 -23   5   6     1112.69     1089.37     30.95 o
 -21   5   6     1311.05     1363.13     19.57 o
 -19   5   6     1042.98     1083.54     31.15 o
 -17   5   6       29.68       37.90      8.68 o
 -15   5   6     1512.71     1523.48     69.78 o
 -13   5   6    10661.32    10764.87    414.66 o
 -11   5   6    25913.69    26667.56    941.98 o
  -9   5   6    22692.01    23360.48    657.57 o
  -7   5   6     2981.75     3376.25    129.00 o
  -5   5   6     4870.08     5334.75    182.56 o
  -3   5   6    14803.80    14927.62    775.49 o
  -1   5   6    18237.93    18114.87    766.12 o
   1   5   6     6444.13     6557.79    302.80 o
   3   5   6     2734.92     2765.45    132.21 o
   5   5   6     4660.76     4376.53    280.82 o
   7   5   6     2430.06     2564.32    132.50 o
   9   5   6     2078.82     2079.98    108.28 o
  11   5   6     2334.99     2388.68    115.06 o
  13   5   6      787.53      831.18     35.40 o
 -24   6   6     1198.56     1123.44     32.35 o
 -22   6   6      355.87      301.00     57.54 o
 -20   6   6      760.88      801.75     17.40 o
 -18   6   6     2447.36     2531.62     76.24 o
 -16   6   6     3101.66     3054.63    113.39 o
 -14   6   6      713.69      737.01     25.56 o
 -12   6   6     1265.23     1444.92     46.18 o
 -10   6   6    19631.86    20610.38    688.10 o
  -8   6   6    23811.14    24321.68    787.32 o
  -6   6   6    11635.85    11838.67    317.11 o
  -4   6   6     3965.22     4186.48    109.20 o
  -2   6   6     6274.70     6529.21    202.37 o
   0   6   6    13568.55    13869.10    524.51 o
   2   6   6     2950.88     3041.21    119.33 o
   4   6   6     1374.81     1517.82     60.79 o
   6   6   6     2694.59     2778.09    145.06 o
   8   6   6     3363.13     3336.35    231.08 o
  10   6   6     3112.17     3084.77    160.54 o
  12   6   6      356.15      307.73     11.24 o
 -21   7   6       50.97       52.32     11.13 o
 -19   7   6     1068.72     1104.95     37.43 o
 -17   7   6     3575.97     3620.59    122.04 o
 -15   7   6     3790.43     3915.49    124.77 o
 -13   7   6      248.63      213.94      7.54 o
 -11   7   6      203.63      204.17      7.55 o
  -9   7   6     8462.81     8520.50    220.72 o
  -7   7   6    15288.71    15464.54    362.26 o
  -5   7   6     6244.45     6294.42    184.58 o
  -3   7   6       28.17       36.03      8.24 o
  -1   7   6       61.21       64.21      8.62 o
   1   7   6     3644.61     3411.91    101.88 o
   3   7   6     3739.78     3736.98    136.05 o
   5   7   6     2539.09     2563.47    103.07 o
   7   7   6     2035.40     2071.78    102.54 o
   9   7   6     1943.54     1997.15    132.49 o
  11   7   6      287.40      233.66     10.36 o
 -20   8   6       91.36       88.82      9.48 o
 -18   8   6      445.92      397.78     17.65 o
 -16   8   6      371.13      349.66     11.18 o
 -14   8   6      571.90      549.21     13.56 o
 -12   8   6      657.20      607.17     16.59 o
 -10   8   6      832.35      855.68     21.51 o
  -8   8   6     1348.82     1388.36     22.61 o
  -6   8   6      451.02      401.55     15.22 o
  -4   8   6       41.30       47.72      7.77 o
  -2   8   6      265.92      293.84      9.84 o
   0   8   6     1292.37     1386.48     36.63 o
   2   8   6      891.76      902.79     27.97 o
   4   8   6      103.06       73.06      7.00 o
   6   8   6       87.12       67.94      9.13 o
   8   8   6      881.56      850.87     58.12 o
  10   8   6      818.75      732.00     25.58 o
 -17   9   6       30.83       35.00      8.74 o
 -15   9   6        5.01       -7.24      8.48 o
 -13   9   6      115.71      102.52      7.46 o
 -11   9   6      393.64      387.19     12.13 o
  -9   9   6      122.39      101.50      8.59 o
  -7   9   6      126.98      151.79      8.17 o
  -5   9   6      436.39      460.25     11.76 o
  -3   9   6        0.87       12.93      9.94 o
  -1   9   6      323.38      316.12     10.87 o
   1   9   6        4.30        8.10      8.72 o
   3   9   6      131.11      140.89     10.75 o
   5   9   6        4.43        6.96     10.07 o
   7   9   6      196.51      170.92     10.54 o
 -14  10   6      167.21      171.82      8.35 o
 -12  10   6       95.75      137.78     10.66 o
 -10  10   6      250.35      282.49     14.13 o
  -8  10   6      159.22      167.68     11.71 o
  -6  10   6        1.89       -6.86      7.81 o
  -4  10   6       10.42        6.30      8.20 o
  -2  10   6      122.41      139.14     11.91 o
   0  10   6      952.14      987.37     29.30 o
   2  10   6      447.55      408.01     19.55 o
   4  10   6       90.55       97.17      8.97 o
  -9  11   6      743.08      668.41     69.68 o
  -7  11   6      355.07      351.46     14.00 o
  -5  11   6        6.97        5.84      8.78 o
  -3  11   6       53.64       43.11      8.86 o
 -27   1   7     1662.62     1447.36     20.40 o
 -25   1   7     2141.90     2148.61     40.84 o
 -23   1   7      858.80      914.55     27.80 o
 -21   1   7       15.04       28.83     10.53 o
 -19   1   7       12.76       16.29      9.45 o
 -17   1   7     1372.12     1254.94     31.61 o
 -15   1   7     2219.13     2135.62     59.40 o
 -13   1   7     7950.54     7901.51    228.26 o
 -11   1   7       11.20       42.63      8.19 o
  -9   1   7     4268.88     4498.62    122.41 o
  -7   1   7     1127.40      931.75     22.85 o
  -5   1   7     2911.90     2261.49     56.05 o
  -3   1   7    10013.16     7972.27    270.17 o
  -1   1   7     1160.49     1001.37     40.39 o
   1   1   7     1103.60      887.58     35.83 o
   3   1   7      220.47      170.44     12.45 o
   5   1   7        6.45       26.52      8.50 o
   7   1   7     7937.47     7806.84    261.97 o
   9   1   7     4101.63     4025.25    124.41 o
  11   1   7      816.92      741.32     19.36 o
  13   1   7       19.75       34.22      7.97 o
  15   1   7       23.90       24.81      9.00 o
 -26   2   7     3081.05     3023.78     71.76 o
 -24   2   7      600.86      657.38     15.68 o
 -22   2   7      617.48      625.03     19.86 o
 -20   2   7     1950.95     2070.94     71.28 o
 -18   2   7     8444.47     8364.74    287.95 o
 -16   2   7     6452.12     6088.98    243.95 o
 -14   2   7      185.52      144.44      9.74 o
 -12   2   7      705.57      594.48     26.64 o
 -10   2   7    11839.61    10736.35    442.64 o
  -8   2   7    16959.74    15257.53    532.79 o
  -6   2   7     2821.50     2841.06    108.39 o
  -4   2   7      181.43      181.03     13.22 o
  -2   2   7     2314.25     1993.82     90.73 o
   0   2   7    12302.17    11089.48    493.22 o
   2   2   7     8500.84     8242.56    409.21 o
   4   2   7     1340.84     1286.77     61.95 o
   6   2   7     5480.14     5437.39    182.48 o
   8   2   7     3725.04     3755.47    140.59 o
  10   2   7     1372.51     1268.20     30.81 o
  12   2   7      853.26      892.25     27.24 o
  14   2   7      606.24      588.47     33.69 o
 -27   3   7     1280.85     1231.59     25.07 o
 -25   3   7     1302.80     1368.94     26.53 o
 -23   3   7      677.90      783.34     22.14 o
 -21   3   7     1179.88     1306.08     23.36 o
 -19   3   7     4927.14     5075.33    157.73 o
 -17   3   7     7878.84     7780.88    270.74 o
 -15   3   7     1964.68     2010.75     93.03 o
 -13   3   7      104.82      154.08     10.87 o
 -11   3   7    10184.87    10113.70    372.11 o
  -7   3   7    28965.03    27907.00   1287.18 o
  -5   3   7     3198.69     2889.93    108.85 o
  -3   3   7     1676.64     1472.98     70.54 o
  -1   3   7     5069.04     5462.38    290.21 o
   1   3   7    15930.05    14532.74    978.73 o
   3   3   7     5804.98     5414.12    388.58 o
   5   3   7     1910.61     1912.23     86.18 o
   7   3   7     2787.38     2838.23    103.08 o
   9   3   7     1523.70     1588.52     45.85 o
  11   3   7     1328.01     1418.53     71.01 o
  13   3   7     1000.26      948.17     44.10 o
 -26   4   7      307.69      321.38     13.81 o
 -24   4   7     1528.05     1605.28     14.42 o
 -22   4   7     1561.70     1746.77     38.99 o
 -20   4   7      203.21      265.67     10.05 o
 -18   4   7      586.87      613.60     11.81 o
 -16   4   7     2570.94     2625.06    117.34 o
 -14   4   7    13437.15    13202.25    487.89 o
 -12   4   7    13844.17    13100.71    429.26 o
 -10   4   7     9409.32     9779.69    332.38 o
  -8   4   7     5241.80     5495.48    192.61 o
  -6   4   7     2376.23     2513.89    103.98 o
  -4   4   7    21635.33    21478.72   1106.91 o
  -2   4   7    23485.98    23623.65   1196.52 o
   0   4   7     4645.67     4751.90    272.78 o
   2   4   7     1436.47     1427.39     99.31 o
   4   4   7      654.62      680.31     46.03 o
   6   4   7     2077.49     2100.64     90.77 o
   8   4   7     2424.82     2491.44    105.36 o
  10   4   7     1272.38     1290.31     82.47 o
  12   4   7      531.13      523.12     14.47 o
  14   4   7      146.06      117.89     17.04 o
 -25   5   7        9.13       14.66     11.18 o
 -23   5   7     1491.31     1537.59     26.91 o
 -21   5   7     1487.87     1604.88     20.25 o
 -19   5   7       45.35       42.32     10.76 o
 -17   5   7      201.94      233.54     18.36 o
 -15   5   7     1497.76     1571.53     58.95 o
 -13   5   7    10640.34    10681.99    376.42 o
 -11   5   7     3799.35     4003.05    123.04 o
  -9   5   7      146.45      172.77     10.53 o
  -7   5   7     2798.92     3037.63    136.64 o
  -5   5   7    14105.82    14109.61    638.49 o
  -3   5   7    10968.05    11162.61    526.39 o
  -1   5   7      230.65      253.46     11.97 o
   1   5   7      280.22      213.13     11.08 o
   3   5   7      871.40      933.69     47.23 o
   5   5   7     3440.24     3409.59    198.14 o
   7   5   7      852.67      850.68     41.89 o
   9   5   7       28.11       45.03     10.84 o
  11   5   7      362.84      361.14     16.25 o
  13   5   7      232.38      210.56     16.46 o
 -24   6   7       26.80       24.78     11.14 o
 -22   6   7      640.82      699.72     12.21 o
 -20   6   7      777.10      788.59     14.42 o
 -18   6   7       31.28       40.42     12.00 o
 -16   6   7      562.54      515.35     21.49 o
 -14   6   7       45.30       71.62     10.90 o
 -12   6   7       67.29      113.50      8.94 o
 -10   6   7      538.08      518.76     10.69 o
  -8   6   7      429.33      364.56      9.08 o
  -6   6   7     2976.56     3181.29    151.08 o
  -4   6   7        7.12       20.83      8.23 o
  -2   6   7     4856.59     4909.99    180.13 o
   0   6   7     1456.37     1554.60     50.99 o
   2   6   7     2412.89     2482.75     92.41 o
   4   6   7     4090.92     4325.60    215.83 o
   6   6   7      244.58      280.63     16.10 o
   8   6   7      647.56      702.39     30.29 o
  10   6   7       37.12       44.33      9.44 o
  12   6   7      349.17      340.99     32.70 o
 -23   7   7       69.89       56.65     11.67 o
 -21   7   7       69.65       52.86     10.82 o
 -19   7   7       18.58       14.03      9.30 o
 -17   7   7      445.17      474.27     18.12 o
 -15   7   7     1299.49     1358.71     38.10 o
 -13   7   7       85.79      105.51     10.64 o
 -11   7   7      568.73      502.73     16.96 o
  -9   7   7     2090.15     2044.31     38.55 o
  -7   7   7      633.66      606.27     18.22 o
  -5   7   7      984.07      961.09     29.41 o
  -3   7   7     1193.28     1164.61     28.52 o
  -1   7   7      679.03      696.76     23.89 o
   1   7   7      116.48      109.45      7.82 o
   3   7   7        1.74       -5.04      8.08 o
   5   7   7      139.89      162.96     14.05 o
   7   7   7      297.14      256.88     12.07 o
   9   7   7        1.56        0.33     10.04 o
 -20   8   7     1105.53      981.56     35.56 o
 -18   8   7      647.72      583.29     21.64 o
 -16   8   7      454.57      439.31     17.36 o
 -14   8   7     1263.17     1275.02     30.92 o
 -12   8   7      892.81      894.89     24.66 o
 -10   8   7      555.73      600.68     19.57 o
  -8   8   7     1860.20     1881.76     37.30 o
  -6   8   7     2951.33     2910.09     64.38 o
  -4   8   7     2115.41     2085.18     56.35 o
  -2   8   7      250.71      211.77     11.08 o
   0   8   7      276.94      277.41      8.85 o
   2   8   7     2207.95     2133.64     54.66 o
   4   8   7     1900.74     1922.07     67.86 o
   6   8   7      322.94      326.06     15.66 o
   8   8   7       66.81       59.12      9.68 o
 -17   9   7      229.23      193.10     13.47 o
 -15   9   7     1019.54      949.62     30.45 o
 -13   9   7     3549.07     3434.43     86.19 o
 -11   9   7      830.30      853.43     31.87 o
  -9   9   7       58.05       50.66      8.60 o
  -7   9   7      358.88      316.56      8.95 o
  -5   9   7     2891.33     2966.10     45.15 o
  -3   9   7     2726.49     2811.85     67.47 o
  -1   9   7      423.83      407.92     12.12 o
   1   9   7      400.19      399.30      8.99 o
   3   9   7     1197.79     1066.20     32.39 o
   5   9   7      774.74      657.40     20.19 o
 -14  10   7     1907.48     1731.99     59.02 o
 -12  10   7     1387.81     1219.84     30.84 o
 -10  10   7       11.44        0.32      9.19 o
  -8  10   7       33.63       46.86     10.83 o
  -6  10   7      531.87      473.25     10.35 o
  -4  10   7     1694.97     1598.93     45.37 o
  -2  10   7      948.15      806.81      9.63 o
   0  10   7      396.10      382.39     10.83 o
   2  10   7      682.87      668.11     26.78 o
  -7  11   7      402.92      398.48     19.63 o
 -28   0   8     1124.14      891.45     31.80 o
 -26   0   8     1915.70     1865.81     62.41 o
 -24   0   8     1383.17     1360.84     46.62 o
 -22   0   8     5771.12     5871.45    234.23 o
 -20   0   8     4039.34     4097.25    179.59 o
 -18   0   8     1371.97     1334.60     53.55 o
 -16   0   8    22024.95    21385.28    711.52 o
 -12   0   8    20275.04    18220.42    799.19 o
 -10   0   8      191.66      156.43     11.68 o
  -8   0   8     6277.05     4514.38     81.16 o
   0   0   8     4888.09     4724.99    207.89 o
   2   0   8    16080.23    14368.62    692.17 o
   4   0   8    20785.71    19603.10   1369.30 o
   6   0   8     7160.40     6810.63    418.97 o
   8   0   8     5176.82     5142.58    278.98 o
  10   0   8     3119.53     2905.47    207.55 o
  12   0   8     3001.49     3058.03    159.88 o
  14   0   8      783.29      725.06     57.48 o
 -27   1   8      348.90      307.01     12.00 o
 -25   1   8      613.70      633.56     11.76 o
 -23   1   8     2812.91     2819.72     88.72 o
 -21   1   8    10896.73    10864.13    308.12 o
 -19   1   8     3250.06     3307.85    119.24 o
 -17   1   8     4009.61     4130.47     95.57 o
 -15   1   8    19935.87    19349.33    600.05 o
 -13   1   8    19284.75    17665.97    489.77 o
 -11   1   8    12956.99    11426.47    279.40 o
  -9   1   8     1445.01     1137.70     25.27 o
  -7   1   8    17642.07    15419.41    359.48 o
  -5   1   8    48044.23    44413.30     79.77 o
  -3   1   8    36184.27    30430.63   1440.64 o
  -1   1   8    21945.00    20037.45    629.16 o
   1   1   8    17225.58    16115.16    544.86 o
   3   1   8    19556.30    18776.73    708.34 o
   5   1   8     5516.57     5388.03    218.18 o
   7   1   8      696.94      685.18     24.86 o
   9   1   8     1317.80     1307.13     53.78 o
  11   1   8     3441.23     3550.12    130.41 o
  13   1   8     2762.47     2619.18     96.97 o
 -28   2   8       74.56       57.80     11.37 o
 -26   2   8       52.96       47.85     11.33 o
 -24   2   8      312.72      322.65     11.03 o
 -22   2   8     1084.54     1064.07     33.67 o
 -20   2   8     4871.77     4751.88    181.61 o
 -18   2   8     5898.12     5752.04    209.61 o
 -16   2   8     8216.35     8144.49    333.99 o
 -14   2   8     6873.29     6679.01    308.44 o
 -12   2   8     9584.04     8899.98    386.02 o
 -10   2   8    34097.90    31253.22    994.00 o
  -8   2   8    19584.86    17898.55    585.81 o
  -6   2   8    11531.51    10767.66    390.05 o
  -4   2   8     7193.86     6546.10    248.89 o
  -2   2   8     9939.88     9182.64    383.05 o
   0   2   8    23903.23    22239.47    973.17 o
   2   2   8    11230.57    10382.73    388.42 o
   4   2   8     1270.89     1414.39     61.03 o
   6   2   8       28.16       31.22      9.15 o
   8   2   8      274.00      264.64     19.84 o
  10   2   8      637.03      719.12     27.33 o
  12   2   8     1168.87     1145.31     37.65 o
  14   2   8      969.09      776.70     25.40 o
 -27   3   8      267.46      261.60     12.07 o
 -25   3   8      125.61      124.22     11.60 o
 -23   3   8      695.83      736.68     12.66 o
 -21   3   8     1877.07     1882.13     63.35 o
 -19   3   8     4433.88     4420.03    154.68 o
 -17   3   8    17919.23    17221.88    692.62 o
 -15   3   8     3716.36     3836.09    150.36 o
 -13   3   8       88.43       85.61      8.27 o
 -11   3   8     1240.35     1457.23     50.45 o
  -9   3   8    13648.89    13019.72    501.17 o
  -7   3   8     4223.73     4292.63    162.35 o
  -5   3   8      805.87      792.98     32.31 o
  -3   3   8     7451.52     7355.79    313.07 o
  -1   3   8    13433.98    12926.30    732.03 o
   1   3   8     1584.97     1446.63     96.73 o
   3   3   8     1131.79     1191.11     76.79 o
   5   3   8      173.24      188.48      9.26 o
   7   3   8     1977.55     2067.17     78.13 o
   9   3   8      560.42      609.29     15.93 o
  11   3   8      478.24      563.81     27.19 o
  13   3   8       65.34       62.43      9.43 o
 -26   4   8       18.18       17.21     10.54 o
 -24   4   8      559.60      614.59     11.39 o
 -22   4   8     2384.04     2533.61     62.86 o
 -20   4   8      460.91      449.25     10.32 o
 -18   4   8     2847.83     2844.95    113.33 o
 -16   4   8     1192.61     1297.13     60.38 o
 -14   4   8      193.06      216.52     11.40 o
 -12   4   8        4.47       12.94      9.22 o
 -10   4   8       11.51       17.01      9.16 o
  -8   4   8        7.45        9.75      7.90 o
  -6   4   8      499.15      372.69      8.79 o
  -4   4   8      161.28      155.19      9.97 o
  -2   4   8     3642.78     3698.19    193.21 o
   0   4   8      797.34      788.27     46.18 o
   2   4   8     1541.49     1422.37    103.77 o
   4   4   8     1017.93     1060.43     58.84 o
   6   4   8      124.23      150.96     11.01 o
   8   4   8       62.96       73.72     10.25 o
  10   4   8      201.27      213.38     11.00 o
  12   4   8      514.85      515.45     19.51 o
 -25   5   8      815.12      800.81     15.54 o
 -23   5   8      492.17      513.32     15.19 o
 -21   5   8      117.74      166.33     10.34 o
 -19   5   8      305.70      348.70     14.58 o
 -17   5   8     2314.39     2236.30    103.61 o
 -15   5   8     2541.53     2582.45     72.60 o
 -13   5   8      212.57      287.06     14.98 o
 -11   5   8      379.42      382.18     11.29 o
  -9   5   8     1672.79     1954.21     69.53 o
  -7   5   8     5492.98     5584.97    269.31 o
  -5   5   8     6099.61     6005.36    314.32 o
  -3   5   8     1062.29     1173.84     60.62 o
  -1   5   8        2.25        5.90      8.02 o
   1   5   8      240.84      256.22     10.09 o
   3   5   8        9.88        4.21      9.05 o
   5   5   8      522.82      537.36     33.53 o
   7   5   8     1447.48     1586.56     72.41 o
   9   5   8      599.19      621.59     37.80 o
  11   5   8        5.99       10.52      9.98 o
 -24   6   8      871.09      904.07     18.17 o
 -22   6   8      283.61      304.37     11.70 o
 -20   6   8      489.66      563.07     25.74 o
 -18   6   8      962.63     1039.50     37.27 o
 -16   6   8     2353.13     2379.92     85.76 o
 -14   6   8      532.28      603.03     24.98 o
 -12   6   8     1504.74     1526.93     56.77 o
 -10   6   8     8926.98     8877.97    257.12 o
  -8   6   8     6838.90     7187.43    226.72 o
  -6   6   8     2277.79     2492.73     92.06 o
  -4   6   8      154.66      189.05     10.14 o
  -2   6   8      348.39      318.99     10.87 o
   0   6   8     1340.38     1324.96     51.51 o
   2   6   8      554.90      556.93     29.32 o
   4   6   8      296.14      330.74     15.34 o
   6   6   8      860.75      839.36     47.89 o
   8   6   8     1214.08     1203.41     76.12 o
  10   6   8      179.50      159.78     12.14 o
 -23   7   8      510.22      490.21     16.59 o
 -21   7   8     1189.63     1198.90     37.22 o
 -19   7   8     1343.01     1409.12     49.63 o
 -17   7   8      130.08      155.91      8.01 o
 -15   7   8      175.42      148.50      8.18 o
 -13   7   8      119.79      136.30      9.18 o
 -11   7   8     4896.43     4957.85    129.04 o
  -9   7   8     6588.21     6893.98    199.44 o
  -7   7   8      860.74      892.92     31.09 o
  -5   7   8      430.28      428.11     18.92 o
  -3   7   8      255.15      279.86     12.16 o
  -1   7   8     4226.89     4519.85    169.01 o
   1   7   8     2412.25     2572.82    109.73 o
   3   7   8      366.46      417.25     19.33 o
   5   7   8       45.82       53.74      8.44 o
   7   7   8      579.93      549.27     32.46 o
   9   7   8      784.55      678.85     31.72 o
 -20   8   8      277.62      309.27     14.10 o
 -18   8   8      516.75      542.42     19.38 o
 -16   8   8        2.70        7.34      8.79 o
 -14   8   8      151.25      122.20      8.37 o
 -12   8   8      467.29      554.05     14.33 o
 -10   8   8      497.17      560.12     10.32 o
  -8   8   8      122.70      172.54     10.01 o
  -6   8   8       34.24       48.22      8.17 o
  -4   8   8      113.63      141.67      9.13 o
  -2   8   8     1196.13     1286.82     28.87 o
   0   8   8       45.04       37.18      9.29 o
   2   8   8       69.27       84.60      8.29 o
   4   8   8      301.63      254.77      8.48 o
   6   8   8     1163.10     1130.34     42.77 o
 -19   9   8       15.47       10.00      9.65 o
 -17   9   8       55.16       72.44      8.10 o
 -15   9   8       10.84       19.74      9.04 o
 -13   9   8       84.30       99.58      8.67 o
 -11   9   8      254.55      236.76      8.05 o
  -9   9   8      256.12      268.44     11.32 o
  -7   9   8       20.02       29.52      8.20 o
  -5   9   8      120.98      166.30      7.98 o
  -3   9   8        2.79       24.24      8.55 o
  -1   9   8      144.42      152.03      9.00 o
   1   9   8      247.37      216.66     14.50 o
   3   9   8       48.71       22.30      9.58 o
 -14  10   8       20.66       16.25      8.32 o
 -12  10   8       23.77        7.77      8.22 o
 -10  10   8      104.81       92.12      8.68 o
  -8  10   8       34.53       32.33      8.22 o
  -6  10   8       64.12       48.87      9.85 o
  -4  10   8      511.88      474.30     13.40 o
  -2  10   8      913.42      812.23     21.26 o
   0  10   8      359.07      321.18      8.57 o
 -29   1   9      877.33      763.31     13.33 o
 -27   1   9     2064.52     1979.94     49.91 o
 -25   1   9       19.19       19.54     10.06 o
 -23   1   9     1433.77     1425.87     49.34 o
 -21   1   9      400.50      406.33     16.04 o
 -19   1   9     5323.56     5077.50    124.81 o
 -17   1   9     2356.09     2249.33     54.09 o
 -15   1   9     1502.32     1385.75     29.48 o
 -13   1   9     4597.50     4188.83    120.21 o
 -11   1   9      594.91      527.07     11.00 o
  -9   1   9     3876.24     3304.18     68.23 o
  -7   1   9     1257.41     1273.76     23.23 o
  -5   1   9     1761.08     1620.95     30.16 o
  -3   1   9     4979.90     4566.75    111.40 o
  -1   1   9      297.00      279.76     10.89 o
   1   1   9       20.93       28.12      8.03 o
   3   1   9     3111.07     3065.95    145.81 o
   5   1   9     3920.65     3856.82    193.17 o
   7   1   9     2333.18     2314.28     87.42 o
   9   1   9       90.77      103.77      8.77 o
  11   1   9      250.36      259.65      9.85 o
 -28   2   9     1803.42     1567.20     33.67 o
 -26   2   9     2825.77     2691.30     82.28 o
 -24   2   9      211.64      202.96     10.60 o
 -22   2   9      426.85      456.35     13.65 o
 -20   2   9     5687.86     5562.56    192.76 o
 -18   2   9      520.93      553.37     15.37 o
 -16   2   9      396.02      275.98     11.68 o
 -14   2   9       14.47       23.21      8.45 o
 -12   2   9     3048.37     3036.19    107.19 o
 -10   2   9    15678.80    14399.50    434.93 o
  -8   2   9      167.14      202.82      8.26 o
  -6   2   9       10.33       24.27      7.75 o
  -4   2   9     7657.79     7552.84    265.45 o
  -2   2   9     9501.40     8789.99    349.16 o
   0   2   9     6181.69     5915.64    209.09 o
   2   2   9     1546.59     1660.45     69.24 o
   4   2   9      867.12      838.74     36.52 o
   6   2   9     1920.95     1922.48     63.50 o
   8   2   9     1459.07     1496.97     52.65 o
  10   2   9      811.86      849.75     30.42 o
  12   2   9      262.01      240.93     11.96 o
 -27   3   9     1376.68     1241.81     26.94 o
 -25   3   9     3096.13     3179.21     65.25 o
 -23   3   9     1531.00     1526.21     50.09 o
 -21   3   9     1351.94     1401.69     54.97 o
 -19   3   9     3734.80     3623.86    149.37 o
 -17   3   9      579.14      554.55     27.63 o
 -15   3   9     3077.45     3006.84    122.81 o
 -13   3   9     4339.20     4269.99    187.66 o
 -11   3   9     8875.12     9099.40    350.65 o
  -9   3   9    11916.93    11977.85    367.18 o
  -7   3   9      329.38      355.21     14.45 o
  -5   3   9       26.27       38.30      7.83 o
  -3   3   9     5547.11     5617.58    215.95 o
  -1   3   9    12674.96    12064.38    557.22 o
   1   3   9     4620.56     4409.29    209.84 o
   3   3   9       60.34       58.28      7.50 o
   5   3   9      330.06      336.57     15.78 o
   7   3   9     1863.59     1935.24     49.93 o
   9   3   9     1815.20     1830.84     67.02 o
  11   3   9      565.85      551.89     22.16 o
 -26   4   9      401.62      372.16     11.09 o
 -24   4   9     2576.72     2596.56     56.58 o
 -22   4   9     1185.61     1172.47     20.85 o
 -20   4   9      704.25      800.16     25.15 o
 -18   4   9     3827.90     3891.50    162.04 o
 -16   4   9     4964.25     4740.83    182.90 o
 -14   4   9     3516.48     3587.89    121.90 o
 -12   4   9        8.10       24.47      8.32 o
 -10   4   9      761.33      933.73     27.77 o
  -8   4   9    10747.41    10621.24    412.97 o
  -6   4   9    10946.68    10917.27    385.36 o
  -4   4   9     2125.01     2150.96     77.77 o
  -2   4   9       12.66        1.47      8.85 o
   0   4   9       34.64       16.98      8.25 o
   2   4   9        9.19       38.77      9.75 o
   4   4   9     1474.55     1419.99     69.79 o
   6   4   9     2083.36     2171.31    101.15 o
   8   4   9      238.10      253.33     12.60 o
  10   4   9       58.11       49.13      9.24 o
 -25   5   9      158.83      134.63     10.54 o
 -23   5   9     1735.79     1672.05     32.14 o
 -21   5   9      577.04      584.89     14.56 o
 -19   5   9       52.59       44.65      9.86 o
 -17   5   9      196.69      206.43      9.79 o
 -15   5   9     4701.72     4689.01    137.08 o
 -13   5   9     2161.56     2170.81     73.66 o
 -11   5   9      185.28      179.14      8.71 o
  -9   5   9       13.62       21.12      8.30 o
  -7   5   9     4243.13     4309.78    186.16 o
  -5   5   9     5053.17     4823.83    192.46 o
  -3   5   9     1011.89      997.12     45.18 o
  -1   5   9     2773.29     2804.86    134.15 o
   1   5   9      180.80      154.39      9.18 o
   3   5   9     2624.03     2559.02    138.67 o
   5   5   9     1041.07     1093.51     65.50 o
   7   5   9      171.72      185.03     19.13 o
   9   5   9       11.94       -3.03     10.02 o
 -24   6   9      352.72      332.44     10.05 o
 -22   6   9      402.33      380.26     14.70 o
 -20   6   9      177.31      214.20     11.61 o
 -18   6   9     2206.36     2332.45    112.66 o
 -16   6   9     1004.65     1015.52     37.18 o
 -14   6   9      180.93      169.03      9.51 o
 -12   6   9      381.36      362.75     15.89 o
 -10   6   9      156.86      171.23      8.31 o
  -8   6   9      564.92      521.38     19.29 o
  -6   6   9      206.92      232.73     11.78 o
  -4   6   9      116.81      164.46     10.74 o
  -2   6   9      118.01      168.50      8.69 o
   0   6   9      102.25      108.63      8.98 o
   2   6   9      569.16      549.00     26.51 o
   4   6   9       29.65       48.00      8.51 o
   6   6   9      918.86     1048.46     69.19 o
   8   6   9        2.23       26.62      9.02 o
 -23   7   9      109.32      127.00      9.87 o
 -21   7   9      286.77      312.14     12.80 o
 -19   7   9      663.21      745.05     30.03 o
 -17   7   9      901.33      948.65     27.01 o
 -15   7   9     2331.23     2385.58     63.48 o
 -13   7   9     1098.60     1080.50     31.07 o
 -11   7   9      394.64      442.84     18.51 o
  -9   7   9      967.64     1124.95     31.15 o
  -7   7   9      509.48      522.61     23.43 o
  -5   7   9      997.81     1112.45     35.97 o
  -3   7   9      814.16      943.33     30.44 o
  -1   7   9      508.78      590.32     19.87 o
   1   7   9      745.03      823.49     29.36 o
   3   7   9      200.37      194.84      9.38 o
   5   7   9       97.16      137.37      9.23 o
   7   7   9        6.30       11.55     12.28 o
 -20   8   9      506.46      495.45     28.71 o
 -18   8   9      232.55      239.83      9.27 o
 -16   8   9      716.74      763.23     22.69 o
 -14   8   9     2671.11     2799.05     51.32 o
 -12   8   9     2296.94     2319.06     46.35 o
 -10   8   9     1111.48     1140.18     21.55 o
  -8   8   9      688.93      747.67     17.33 o
  -6   8   9      809.34      883.04     30.43 o
  -4   8   9     1778.67     1918.63     28.06 o
  -2   8   9     1840.20     1945.89     56.52 o
   0   8   9     1909.04     2097.51     71.22 o
   2   8   9     1214.17     1284.23     38.89 o
   4   8   9      222.75      243.36     16.25 o
 -19   9   9      342.97      282.80     13.11 o
 -17   9   9      729.20      681.71     19.11 o
 -15   9   9     1816.22     1857.74     42.06 o
 -13   9   9     1034.43     1027.30     16.53 o
 -11   9   9      100.57       94.42      8.60 o
  -9   9   9      139.85      147.38      7.84 o
  -7   9   9     2001.27     2139.25     45.68 o
  -5   9   9     3891.28     3903.45     79.39 o
  -3   9   9     1297.50     1274.12     26.65 o
  -1   9   9      472.10      446.21      9.61 o
   1   9   9     1456.59     1386.71     51.91 o
   3   9   9     2182.38     1842.44     23.54 o
 -14  10   9      922.09      844.90     24.51 o
 -12  10   9       81.70       75.86      8.52 o
 -10  10   9       13.04        7.07      9.27 o
  -8  10   9      652.66      626.94     14.08 o
  -6  10   9     2376.68     2162.90     54.52 o
  -4  10   9     1431.74     1315.44     47.71 o
  -2  10   9      279.95      275.17     10.80 o
 -28   0  10       20.56       23.32     16.98 o
 -26   0  10      353.29      385.68     16.97 o
 -24   0  10      129.62      134.35     14.19 o
 -22   0  10      353.47      363.22     17.40 o
 -20   0  10      718.67      675.80     24.00 o
 -18   0  10     2383.09     2288.78     61.06 o
 -16   0  10     2227.71     1769.79     76.92 o
 -14   0  10     2237.43     2025.37     62.61 o
 -12   0  10     5194.92     4209.99    103.51 o
 -10   0  10     2059.86     1798.78     34.35 o
  -8   0  10     1502.10     1371.40     23.51 o
  -6   0  10     2970.09     2626.99     61.39 o
  -4   0  10      150.57      132.07     11.22 o
  -2   0  10       33.38       77.40     11.17 o
   0   0  10     2161.71     2084.75    112.31 o
   2   0  10    11328.41    10293.76    661.97 o
   4   0  10     1510.41     1461.54    112.76 o
   6   0  10       33.00       56.88     13.36 o
   8   0  10        3.38        1.49     14.58 o
  10   0  10      146.29      109.87     11.26 o
 -29   1  10       96.77      112.74     10.82 o
 -27   1  10      134.68      144.80     10.94 o
 -25   1  10      619.00      646.05     24.77 o
 -23   1  10      815.86      839.66     33.18 o
 -21   1  10      205.58      211.53      9.03 o
 -19   1  10      175.29      174.13      9.09 o
 -17   1  10       84.77       83.87      8.73 o
 -15   1  10     3144.46     2540.21     72.58 o
 -13   1  10      377.38      351.96     10.39 o
 -11   1  10     3809.80     3551.02     89.38 o
  -9   1  10     3605.20     3351.80     64.25 o
  -7   1  10       25.77       32.43      7.52 o
  -5   1  10     1867.16     1609.38     40.38 o
  -3   1  10      713.19      717.60     21.88 o
  -1   1  10       30.77       57.27      7.89 o
   1   1  10     2107.43     2006.71     60.98 o
   3   1  10      759.64      722.42     14.11 o
   5   1  10       22.67       30.78      9.38 o
   7   1  10       33.69       41.20      8.23 o
   9   1  10      223.31      210.16      9.03 o
  11   1  10      871.91      791.88     38.87 o
 -28   2  10      125.26      124.38     10.99 o
 -26   2  10       21.65       39.68     10.47 o
 -24   2  10      255.97      257.60     11.28 o
 -22   2  10      293.78      295.52     10.77 o
 -20   2  10        9.06        6.51      9.68 o
 -18   2  10       33.95       40.65      8.44 o
 -16   2  10      448.44      494.86     16.44 o
 -14   2  10     3281.30     3106.93    101.95 o
 -12   2  10      718.84      801.56     31.72 o
 -10   2  10     6387.39     6190.85    184.56 o
  -8   2  10     7928.12     6850.55    202.56 o
  -6   2  10     6213.74     5684.95    143.61 o
  -4   2  10      267.25      246.58      8.68 o
  -2   2  10     1056.58      964.23     41.15 o
   0   2  10       11.68       11.13      8.64 o
   2   2  10     1278.51     1176.26     53.19 o
   4   2  10     1344.16     1358.88     50.95 o
   6   2  10        1.01        3.65      8.32 o
   8   2  10      147.04      134.78      9.33 o
  10   2  10      269.12      258.06     13.38 o
 -27   3  10        8.95       34.10     10.90 o
 -25   3  10     1243.43     1253.03     39.61 o
 -23   3  10      757.00      774.23     30.62 o
 -21   3  10        6.43        2.15      8.94 o
 -19   3  10     2351.50     2138.97     95.09 o
 -17   3  10      623.45      570.33     24.20 o
 -15   3  10     5564.78     4879.36    193.01 o
 -13   3  10     6017.82     5692.93    237.27 o
 -11   3  10     1045.78     1090.89     34.70 o
  -9   3  10       27.94       37.97      8.18 o
  -7   3  10     4790.53     4600.27    163.21 o
  -5   3  10    15382.78    14914.50    536.91 o
  -3   3  10     2487.83     2485.28    107.33 o
  -1   3  10      108.94      148.19     10.75 o
   1   3  10     2307.64     2220.30     83.13 o
   3   3  10     2023.33     1981.70     67.66 o
   5   3  10      251.04      252.01     15.04 o
   7   3  10      197.61      223.34     10.44 o
   9   3  10      291.13      304.37     12.86 o
 -28   4  10       11.81       13.02     11.19 o
 -26   4  10      665.74      693.79     12.36 o
 -24   4  10     4062.60     4174.16     32.17 o
 -22   4  10     2294.52     2393.72     53.72 o
 -20   4  10       38.19       34.49      9.77 o
 -18   4  10       20.29       31.61      9.39 o
 -16   4  10     3006.91     2986.94    111.68 o
 -14   4  10     8409.64     8702.24    408.02 o
 -12   4  10     2543.15     2528.34     99.90 o
 -10   4  10     2680.02     2946.64     93.80 o
  -8   4  10     8562.43     8453.72    318.48 o
  -6   4  10     7141.33     7237.24    267.34 o
  -4   4  10     6037.22     5696.12    218.10 o
  -2   4  10     2440.88     2201.47     92.52 o
   0   4  10     1772.39     1877.19     82.43 o
   2   4  10     2747.42     2850.44    148.90 o
   4   4  10     1016.36     1056.85     35.49 o
   6   4  10      651.52      704.24     33.26 o
   8   4  10     1074.51     1039.39     44.45 o
  10   4  10      653.73      518.42     40.09 o
 -27   5  10      479.22      416.43     14.13 o
 -25   5  10     1134.36     1147.85     21.32 o
 -23   5  10     4062.54     4192.00     94.70 o
 -21   5  10     3763.79     3884.97    139.20 o
 -19   5  10     2817.37     2892.84    122.74 o
 -17   5  10     4556.17     4474.49    152.40 o
 -15   5  10     2847.47     3134.43     90.64 o
 -13   5  10     1358.42     1525.18     50.46 o
 -11   5  10     4003.09     3787.93    139.28 o
  -9   5  10    21629.53    21574.49    806.48 o
  -7   5  10    17311.64    17512.97    640.74 o
  -5   5  10      868.71      882.04     30.50 o
  -3   5  10       49.73       59.99      7.20 o
  -1   5  10      866.19      934.66     52.10 o
   1   5  10     5161.71     5469.07    258.38 o
   3   5  10     4787.98     4870.27    282.01 o
   5   5  10     1642.12     1690.38     81.46 o
   7   5  10      538.44      508.13     23.73 o
   9   5  10      382.87      327.82     17.17 o
 -24   6  10      878.27      836.75     34.57 o
 -22   6  10     2194.16     2154.93     67.31 o
 -20   6  10     4266.55     4433.49    147.70 o
 -18   6  10     4003.86     4018.43    147.71 o
 -16   6  10     2501.00     2518.45     75.87 o
 -14   6  10     3223.80     3269.86    104.99 o
 -12   6  10     4277.90     4104.97    127.90 o
 -10   6  10     6458.13     6604.07    183.48 o
  -8   6  10     6534.49     6570.01    259.59 o
  -6   6  10     1870.37     1944.40     72.19 o
  -4   6  10     2330.38     2468.57    114.28 o
  -2   6  10     3255.83     3586.78    176.76 o
   0   6  10     3062.05     3096.56    135.88 o
   2   6  10     2231.72     2132.93     96.92 o
   4   6  10      815.11      819.51     52.35 o
   6   6  10     1344.60     1350.59     45.30 o
 -23   7  10      460.21      416.38     18.60 o
 -21   7  10      643.80      618.57     27.14 o
 -19   7  10     1481.24     1520.80     43.95 o
 -17   7  10      584.34      559.11     16.01 o
 -15   7  10      363.47      352.08     13.92 o
 -13   7  10     5973.94     6062.43    150.84 o
 -11   7  10     7149.25     7327.00    236.44 o
  -9   7  10     1427.87     1460.64     47.36 o
  -7   7  10      180.42      171.06      9.29 o
  -5   7  10     2233.96     2396.30     78.85 o
  -3   7  10     9048.22     9177.59    313.12 o
  -1   7  10     3183.37     3288.78    147.74 o
   1   7  10       48.06       53.56      8.55 o
   3   7  10       42.83       38.69      9.24 o
   5   7  10     1680.39     1582.56     83.38 o
 -22   8  10      301.07      295.11     19.16 o
 -20   8  10      620.48      578.72     17.68 o
 -18   8  10      422.96      373.61     15.79 o
 -16   8  10       53.23       66.65      7.80 o
 -14   8  10       23.65       24.55      8.17 o
 -12   8  10     2032.69     1952.27     29.53 o
 -10   8  10     2011.07     2010.23     45.40 o
  -8   8  10      556.17      547.09     18.72 o
  -6   8  10      800.09      806.75     20.00 o
  -4   8  10     1445.48     1407.81     40.96 o
  -2   8  10      910.02      903.36     29.10 o
   0   8  10      184.04      183.88     13.39 o
   2   8  10      373.47      396.17     13.71 o
   4   8  10     1433.53     1201.53     77.71 o
 -19   9  10       72.80       64.54     10.30 o
 -17   9  10        8.36       14.51      7.86 o
 -15   9  10      279.08      277.24      8.02 o
 -13   9  10       84.37      113.34      8.23 o
 -11   9  10      194.01      178.71      8.26 o
  -9   9  10      876.96      941.85     19.99 o
  -7   9  10      573.32      589.90     10.79 o
  -5   9  10       18.21       17.45      8.72 o
  -3   9  10      120.94      138.48     10.29 o
  -1   9  10       26.46       18.60      8.90 o
   1   9  10      198.27      173.21     11.66 o
 -14  10  10       31.19       53.25     18.57 o
 -12  10  10      114.29      116.11      7.82 o
 -10  10  10      320.36      342.55     12.35 o
  -8  10  10       68.73       69.80     10.57 o
  -6  10  10       77.60       92.04      8.89 o
  -4  10  10      262.37      256.67     13.53 o
 -29   1  11      258.98      246.44     11.05 o
 -27   1  11       42.92       59.89     10.41 o
 -25   1  11       31.43       26.92     10.51 o
 -23   1  11        5.51       12.29      8.89 o
 -21   1  11     7330.01     7080.07    125.62 o
 -19   1  11     3975.06     3667.06     88.12 o
 -17   1  11     1785.93     1683.62     46.36 o
 -15   1  11     2887.13     2599.70     62.03 o
 -13   1  11     3772.35     3467.47     92.27 o
 -11   1  11    29750.88    25773.99    543.92 o
  -9   1  11     4885.43     4324.36     56.99 o
  -7   1  11        9.87       27.64      6.82 o
  -5   1  11       26.43       43.87      7.46 o
  -3   1  11     5419.37     4749.71    107.72 o
  -1   1  11     8813.54     8222.50    195.61 o
   1   1  11     1155.84     1044.38     31.80 o
   3   1  11      961.71      938.39     26.16 o
   5   1  11      667.93      666.53     23.48 o
   7   1  11       53.37       52.29      8.96 o
   9   1  11        2.72       -1.27      7.79 o
 -28   2  11     1644.93     1595.84     44.92 o
 -26   2  11     1387.16     1459.34     44.17 o
 -24   2  11       15.30       32.46      9.85 o
 -22   2  11      389.17      401.55     10.24 o
 -20   2  11     8902.71     8733.58    233.63 o
 -18   2  11     2102.37     1980.30     70.54 o
 -16   2  11      966.08      767.76     25.53 o
 -14   2  11     5215.65     4470.02    137.81 o
 -12   2  11    12073.79    10810.64    323.52 o
 -10   2  11     8342.96     7299.42    189.99 o
  -8   2  11      753.70      723.02     15.82 o
  -6   2  11     5463.55     4792.73    154.38 o
  -4   2  11    14234.57    13005.01    424.26 o
  -2   2  11    10908.40    10240.94    360.21 o
   0   2  11     1354.91     1335.47     49.62 o
   2   2  11      439.05      408.65     13.24 o
   4   2  11     3035.11     3085.53    137.62 o
   6   2  11     3729.20     3860.27    158.62 o
   8   2  11      876.17      827.42     34.66 o
 -29   3  11     1256.64     1166.34     21.57 o
 -27   3  11     2975.48     2984.55     92.57 o
 -25   3  11     2477.72     2676.90     64.26 o
 -23   3  11      769.73      790.19     35.90 o
 -21   3  11     2409.32     2406.34     77.01 o
 -19   3  11     6891.62     6793.12    265.56 o
 -17   3  11     7200.62     7058.19    256.88 o
 -15   3  11     6486.43     5979.19    243.27 o
 -13   3  11     3120.63     2856.92    105.24 o
 -11   3  11     2304.96     1987.55     81.36 o
  -9   3  11     3335.68     3437.77    116.57 o
  -7   3  11     5814.32     5413.15    162.90 o
  -5   3  11    11824.18    11460.43    410.46 o
  -3   3  11    10185.43     9487.88    383.24 o
  -1   3  11     1857.91     1896.28     92.83 o
   1   3  11      335.67      342.96     22.36 o
   3   3  11     2294.57     2359.59     88.52 o
   5   3  11     3786.24     3946.43    123.00 o
   7   3  11     2878.97     2944.99     75.61 o
   9   3  11      749.49      628.91     23.65 o
 -28   4  11      152.45      158.58     11.05 o
 -26   4  11     1258.20     1339.81     33.79 o
 -24   4  11     4167.74     4638.55    115.64 o
 -22   4  11     5458.13     5688.38    144.58 o
 -20   4  11     1379.37     1360.95     58.71 o
 -18   4  11     2019.44     1877.98     74.63 o
 -16   4  11     6236.95     5980.94    227.62 o
 -14   4  11     3680.90     3851.60    187.70 o
 -12   4  11     3381.24     3416.92    120.28 o
 -10   4  11     5588.64     5448.92    214.82 o
  -8   4  11     7199.43     6799.18    266.54 o
  -6   4  11     2194.84     2112.67     79.82 o
  -4   4  11       36.31       47.34      8.94 o
  -2   4  11      338.64      371.83     15.80 o
   0   4  11     3760.41     3818.92    171.95 o
   2   4  11     5948.16     6230.47    238.81 o
   4   4  11     2088.40     2113.40     85.68 o
   6   4  11      148.15      134.95     12.73 o
   8   4  11      609.30      562.05     23.57 o
 -27   5  11        3.17       -0.34      9.61 o
 -25   5  11     1172.31     1185.89     17.58 o
 -23   5  11     3085.12     3438.29    109.02 o
 -21   5  11     1567.73     1705.34     66.95 o
 -19   5  11       16.90       27.46      9.79 o
 -17   5  11      876.00      735.89     30.39 o
 -15   5  11     3303.57     3259.72     87.71 o
 -13   5  11     1022.07     1045.33     40.20 o
 -11   5  11      449.88      553.93     26.78 o
  -9   5  11     2104.33     2314.50     71.20 o
  -7   5  11     4116.24     4321.32    146.99 o
  -5   5  11      723.45      739.26     34.29 o
  -3   5  11       26.93        9.88      7.81 o
  -1   5  11      882.75      942.36     46.88 o
   1   5  11     3371.17     3444.05    168.26 o
   3   5  11     1326.98     1336.50     61.71 o
   5   5  11        6.22        9.32      9.39 o
   7   5  11       82.86       70.15      7.99 o
 -26   6  11      143.36      174.64     13.00 o
 -24   6  11       97.45       93.43     10.28 o
 -22   6  11      333.17      318.83     16.95 o
 -20   6  11      367.88      348.18     16.42 o
 -18   6  11      138.21      191.28      9.31 o
 -16   6  11      811.15      851.30     28.17 o
 -14   6  11      350.16      391.06     18.51 o
 -12   6  11        6.05       11.88      8.46 o
 -10   6  11        3.18       13.44      7.97 o
  -8   6  11     1091.76     1173.24     37.08 o
  -6   6  11     1913.71     1999.50     53.24 o
  -4   6  11      452.74      504.23     21.57 o
  -2   6  11      139.13      172.03      8.67 o
   0   6  11        3.10       10.74      9.12 o
   2   6  11       13.48       11.51      7.78 o
   4   6  11       24.33       22.92      9.48 o
   6   6  11      192.99      214.54     10.54 o
 -23   7  11      170.45      172.90     18.96 o
 -21   7  11     1009.19     1017.13     34.15 o
 -19   7  11      810.21      792.40     20.98 o
 -17   7  11      108.18       93.84     11.98 o
 -15   7  11      404.08      415.83     16.29 o
 -13   7  11      260.78      256.04      8.24 o
 -11   7  11       12.66       19.52      9.12 o
  -9   7  11       32.27       29.26     10.23 o
  -7   7  11       94.54      129.71     12.20 o
  -5   7  11       29.71       24.95      9.76 o
  -3   7  11      205.68      194.51     10.97 o
  -1   7  11       12.80       12.74      8.44 o
   1   7  11       40.51       21.44      7.75 o
   3   7  11       43.83       32.62      8.22 o
 -22   8  11       81.60       97.97     11.09 o
 -20   8  11      126.43      116.42      9.96 o
 -18   8  11     1547.76     1542.23     35.12 o
 -16   8  11     3256.23     3245.89     65.54 o
 -14   8  11     1229.59     1218.44     35.17 o
 -12   8  11       13.70        0.89      9.78 o
 -10   8  11       50.31       66.03      7.73 o
  -8   8  11      283.64      295.38      7.57 o
  -6   8  11     1229.58     1195.35     19.47 o
  -4   8  11      796.76      750.81     21.77 o
  -2   8  11      447.07      466.80     16.69 o
   0   8  11      308.69      295.69      9.10 o
   2   8  11      437.91      368.11     16.26 o
 -19   9  11      148.18      113.43     17.85 o
 -17   9  11     1098.38     1022.80     18.22 o
 -15   9  11     1606.60     1505.74     44.21 o
 -13   9  11      326.11      302.25      9.29 o
 -11   9  11      261.31      223.49      8.82 o
  -9   9  11      949.98      885.69     11.18 o
  -7   9  11     2062.61     1982.25     44.23 o
  -5   9  11      906.50      823.46     19.20 o
  -3   9  11      204.60      174.53      8.21 o
  -1   9  11     1002.05      871.65     46.08 o
 -12  10  11      570.75      563.83     18.74 o
 -10  10  11      632.32      592.70     19.49 o
  -8  10  11      623.08      505.26     24.80 o
 -30   0  12       50.10       31.34     17.09 o
 -28   0  12       47.59       55.08     16.28 o
 -26   0  12     3732.33     3943.59    237.60 o
 -24   0  12     5573.89     5555.53    218.69 o
 -22   0  12     1125.10     1087.05     40.53 o
 -20   0  12     5795.45     5515.69    192.87 o
 -18   0  12    12210.30    11213.37    418.17 o
 -16   0  12    20776.90    19138.85    515.85 o
 -14   0  12    17769.39    16235.72    426.99 o
 -12   0  12    14408.21    12572.90    357.08 o
 -10   0  12    31277.33    27249.11    531.65 o
  -8   0  12    18414.96    17164.62    356.44 o
  -6   0  12     7971.07     7140.79    220.62 o
  -4   0  12    10034.25     9198.18    331.66 o
  -2   0  12    21023.89    18701.45    920.22 o
   0   0  12    17473.55    16715.22    859.73 o
   2   0  12     4950.54     4848.95    268.92 o
   4   0  12      651.49      676.69     30.45 o
   6   0  12       65.48       69.24     13.48 o
   8   0  12     1251.46     1176.63     66.38 o
 -29   1  12      273.72      245.21     10.82 o
 -27   1  12      532.84      527.04     18.55 o
 -25   1  12     2688.57     2635.38     88.80 o
 -23   1  12     1346.39     1355.48     33.84 o
 -21   1  12     2171.67     2149.85     41.85 o
 -19   1  12    13098.97    12135.29    288.79 o
 -17   1  12    20654.76    18803.43    487.90 o
 -15   1  12    24019.87    21963.52    486.21 o
 -13   1  12     7375.76     6821.50    133.67 o
 -11   1  12     4699.02     4357.58     87.58 o
  -9   1  12    15686.24    14382.58    216.66 o
  -7   1  12    14258.48    12627.50    194.86 o
  -5   1  12    11505.21    10547.73    184.93 o
  -3   1  12     8537.28     8023.98    163.51 o
  -1   1  12     8630.70     8036.60    199.64 o
   1   1  12     7579.34     7258.22    240.83 o
   3   1  12     2749.47     2772.42    124.57 o
   5   1  12     1113.13     1135.59     40.65 o
   7   1  12      758.51      777.11     31.43 o
 -28   2  12      872.73      840.08     23.57 o
 -26   2  12       81.58       90.58      9.38 o
 -24   2  12      547.30      566.96     23.92 o
 -22   2  12     2151.79     2067.46     53.35 o
 -20   2  12     4949.03     4902.32    159.04 o
 -18   2  12     8591.96     8391.43    260.22 o
 -16   2  12     6588.74     5915.64    181.86 o
 -14   2  12     6919.76     6498.72    173.54 o
 -12   2  12     1593.33     1382.05     41.19 o
 -10   2  12      790.23      801.88     17.34 o
  -8   2  12     6046.75     5490.85    139.00 o
  -6   2  12     9421.61     8582.03    195.90 o
  -4   2  12     7203.48     6677.47    151.19 o
  -2   2  12     1588.54     1449.17     48.59 o
   0   2  12     1701.11     1626.31     58.44 o
   2   2  12     2056.35     2065.01     90.35 o
   4   2  12     1840.84     1863.81     84.53 o
   6   2  12     1573.30     1596.50     48.71 o
   8   2  12      282.01      282.05      8.36 o
 -29   3  12      397.90      309.98     10.24 o
 -27   3  12       43.17       40.14      9.29 o
 -25   3  12      138.75      164.85     10.00 o
 -23   3  12     1150.71     1143.21     37.79 o
 -21   3  12     2749.05     2625.08     69.63 o
 -19   3  12      358.65      388.48     13.46 o
 -17   3  12      200.59      282.10     13.95 o
 -15   3  12      814.91      863.13     35.89 o
 -13   3  12     6416.84     5723.32    214.24 o
 -11   3  12     2848.74     2498.19     90.04 o
  -9   3  12      687.36      753.95     22.53 o
  -7   3  12      403.20      392.46      9.93 o
  -5   3  12      877.65      884.44     28.29 o
  -3   3  12     3348.58     3163.37    112.79 o
  -1   3  12     2692.68     2795.77     95.81 o
   1   3  12      476.28      487.05     18.17 o
   3   3  12       29.85       32.08      8.87 o
   5   3  12      105.49      104.94      9.35 o
   7   3  12       47.85       42.31      8.73 o
 -28   4  12        0.75       10.56     11.35 o
 -26   4  12      627.02      656.26     17.82 o
 -24   4  12      950.52     1001.56     28.92 o
 -22   4  12       80.39       81.39     10.91 o
 -20   4  12      296.13      288.94     16.87 o
 -18   4  12      132.77      162.39      8.85 o
 -16   4  12      111.80      143.61      7.74 o
 -14   4  12       42.40       56.64      7.77 o
 -12   4  12     1354.38     1442.49     50.17 o
 -10   4  12        9.98        3.96      7.71 o
  -8   4  12     2021.40     1999.60     61.82 o
  -6   4  12       46.28       47.30      7.77 o
  -4   4  12     1397.35     1292.91     52.37 o
  -2   4  12     1486.04     1380.38     62.08 o
   0   4  12        3.99        5.19      8.29 o
   2   4  12      364.87      362.13     19.00 o
   4   4  12      112.38      110.97      9.46 o
   6   4  12       55.03       62.94      9.53 o
 -27   5  12      405.32      382.59     11.85 o
 -25   5  12     2646.28     2724.37     68.55 o
 -23   5  12     3297.92     3569.57    116.90 o
 -21   5  12      394.69      428.54     19.16 o
 -19   5  12      106.07      114.12      9.47 o
 -17   5  12       36.52       56.80      9.00 o
 -15   5  12     1205.16     1260.48     42.49 o
 -13   5  12      858.55      806.59     33.34 o
 -11   5  12      198.49      195.54     11.15 o
  -9   5  12       98.48      121.34     10.68 o
  -7   5  12      151.55      132.12      8.40 o
  -5   5  12      325.43      330.69     12.34 o
  -3   5  12       19.25       30.41      8.86 o
  -1   5  12     1279.43     1373.20     57.91 o
   1   5  12     1867.98     2007.60    119.58 o
   3   5  12       24.19       23.27      7.82 o
   5   5  12       22.49       19.38      9.45 o
 -26   6  12      520.45      477.27     13.09 o
 -24   6  12     1227.00     1225.44     47.66 o
 -22   6  12     2000.59     2051.73     56.42 o
 -20   6  12     1988.72     2120.16     76.51 o
 -18   6  12      194.45      227.55      8.75 o
 -16   6  12        8.68       31.39      8.39 o
 -14   6  12      980.91     1027.05     30.19 o
 -12   6  12     1216.10     1249.94     44.84 o
 -10   6  12      834.99      890.32     30.87 o
  -8   6  12      140.64      172.67      7.97 o
  -6   6  12       80.86      124.04      7.88 o
  -4   6  12      751.94      796.56     27.73 o
  -2   6  12      368.11      364.41     10.60 o
   0   6  12      177.64      186.83     13.23 o
   2   6  12      136.19      150.05      9.88 o
   4   6  12      639.55      678.93     31.56 o
 -23   7  12       73.45       85.85     11.28 o
 -21   7  12     1569.73     1613.47     56.97 o
 -19   7  12     2839.46     2943.11     95.97 o
 -17   7  12      395.40      427.97      9.48 o
 -15   7  12       11.53       23.36      8.63 o
 -13   7  12      648.93      754.05     18.17 o
 -11   7  12     1251.22     1376.63     36.88 o
  -9   7  12      498.78      489.82     12.96 o
  -7   7  12      506.15      507.82     16.69 o
  -5   7  12     1537.66     1717.61     47.74 o
  -3   7  12      642.31      706.69     29.30 o
  -1   7  12       24.54       34.85      8.89 o
   1   7  12        4.67        5.72      8.18 o
 -20   8  12      259.76      278.21     10.51 o
 -18   8  12        6.22        5.93      9.01 o
 -16   8  12       20.68       14.97      8.78 o
 -14   8  12      270.36      295.80     10.77 o
 -12   8  12     1644.09     1834.28     27.28 o
 -10   8  12     1349.43     1457.48     36.85 o
  -8   8  12       82.36       97.14      8.09 o
  -6   8  12      189.53      230.92      8.28 o
  -4   8  12      407.06      397.66     11.38 o
  -2   8  12      132.17      147.23      7.86 o
   0   8  12       61.35       57.63      8.89 o
 -17   9  12      297.10      249.50     11.88 o
 -15   9  12        0.24        4.14      7.77 o
 -13   9  12      338.30      335.68      7.93 o
 -11   9  12      310.98      324.25      9.21 o
  -9   9  12        5.40       18.71      8.73 o
  -7   9  12      109.16       94.71      7.42 o
  -5   9  12       28.73       50.42      9.01 o
 -29   1  13      201.76      195.99     10.93 o
 -27   1  13       64.48       70.01     10.35 o
 -25   1  13      352.58      353.53     11.45 o
 -23   1  13      472.39      519.79     12.70 o
 -21   1  13      674.89      595.54     12.83 o
 -19   1  13        2.45        6.54      8.35 o
 -17   1  13        2.35       18.95      8.18 o
 -15   1  13     5692.42     5173.70     98.28 o
 -13   1  13    12100.67    10359.05    171.48 o
 -11   1  13     3715.50     3402.91     51.94 o
  -9   1  13     1350.74     1156.19     14.19 o
  -7   1  13      574.86      417.62     11.27 o
  -5   1  13     4323.00     4155.38     62.65 o
  -3   1  13     5100.08     4808.96     80.62 o
  -1   1  13       36.97       31.11      7.55 o
   1   1  13      536.83      547.64     16.34 o
   3   1  13        1.92       -0.93      8.26 o
   5   1  13      184.15      193.05     16.33 o
 -30   2  13      946.17      778.87     22.73 o
 -28   2  13      375.63      336.52     16.00 o
 -26   2  13       14.54       18.17      9.97 o
 -24   2  13      230.44      269.62      9.87 o
 -22   2  13     2069.06     2082.64     51.55 o
 -20   2  13     6073.50     5663.22    151.06 o
 -18   2  13     2605.48     2488.09     83.14 o
 -16   2  13      211.49      249.01      7.57 o
 -14   2  13     2134.77     2038.96     52.51 o
 -12   2  13     4564.25     4655.23    113.34 o
 -10   2  13     3779.75     3732.06     63.91 o
  -8   2  13     1280.69     1247.11     19.66 o
  -6   2  13      937.57      851.08     20.13 o
  -4   2  13     2823.58     2691.59     55.15 o
  -2   2  13      323.94      334.65     16.74 o
   0   2  13       16.94       25.74      9.27 o
   2   2  13      876.64      984.70     36.96 o
   4   2  13     1109.54     1064.69     43.37 o
   6   2  13      596.67      573.88     17.04 o
 -29   3  13     1258.87     1110.19     29.54 o
 -27   3  13      520.69      495.58     17.80 o
 -25   3  13       39.40       23.22      9.02 o
 -23   3  13     1243.40     1189.11     34.75 o
 -21   3  13     3690.13     3805.87    132.66 o
 -19   3  13     3436.85     3462.32    119.76 o
 -17   3  13      628.32      542.02     20.18 o
 -15   3  13       95.21       97.04      9.39 o
 -13   3  13     2304.44     2461.00     77.65 o
 -11   3  13     1610.48     1537.44     48.65 o
  -9   3  13     3843.44     3638.60     96.81 o
  -7   3  13     2838.54     2773.31     91.64 o
  -5   3  13       89.66      123.49     12.11 o
  -3   3  13       49.85       53.79      8.17 o
  -1   3  13       47.30       69.43      8.59 o
   1   3  13     1607.50     1728.58     60.11 o
   3   3  13     2708.76     2804.92    106.82 o
   5   3  13     1016.94      960.93     37.17 o
 -28   4  13      605.86      525.76     18.92 o
 -26   4  13     1661.09     1673.66     54.80 o
 -24   4  13     1513.83     1521.54     36.65 o
 -22   4  13     1467.39     1476.45     52.89 o
 -20   4  13        6.22       17.91      8.81 o
 -18   4  13       90.22       69.56      8.52 o
 -16   4  13     1987.60     1932.09     71.20 o
 -14   4  13     2305.24     2324.94     77.57 o
 -12   4  13      181.23      194.21      8.08 o
 -10   4  13      509.30      490.95     16.74 o
  -8   4  13      119.55      127.47      8.28 o
  -6   4  13      509.56      530.94     19.23 o
  -4   4  13      481.21      523.73     25.43 o
  -2   4  13     1021.44     1083.68     51.10 o
   0   4  13     1135.24     1135.08     47.27 o
   2   4  13      499.28      508.81     20.07 o
   4   4  13      162.36      164.27      9.24 o
 -27   5  13      557.70      496.91     10.82 o
 -25   5  13     1669.46     1761.67     57.61 o
 -23   5  13      369.65      379.82     15.66 o
 -21   5  13      141.70      232.59     12.23 o
 -19   5  13       45.95       69.12      9.34 o
 -17   5  13      474.65      490.67     21.99 o
 -15   5  13      403.33      454.45     15.88 o
 -13   5  13        0.40       10.97      8.26 o
 -11   5  13        4.44        5.36      7.44 o
  -9   5  13      255.46      277.21     13.99 o
  -7   5  13      171.78      146.72      8.34 o
  -5   5  13       13.94       37.20      8.96 o
  -3   5  13       36.74       14.04      8.31 o
  -1   5  13      269.94      282.58     15.04 o
   1   5  13      153.33      151.13      9.93 o
   3   5  13        0.63        8.40      8.11 o
 -26   6  13       40.95       36.08     13.44 o
 -24   6  13        0.10      -12.96     12.96 o
 -22   6  13      260.35      267.13     13.58 o
 -20   6  13        1.90        7.49      8.79 o
 -18   6  13      740.09      802.37     26.02 o
 -16   6  13       60.35       58.24      7.27 o
 -14   6  13     2326.34     2554.59     85.36 o
 -12   6  13      355.29      456.71     11.35 o
 -10   6  13      818.31      823.62     21.94 o
  -8   6  13      921.53      848.23     27.87 o
  -6   6  13      116.46      134.40     12.01 o
  -4   6  13     1274.96     1326.79     44.10 o
  -2   6  13      362.64      367.78     14.59 o
   0   6  13        7.39       19.91      7.45 o
   2   6  13       42.87       18.21      7.93 o
 -23   7  13      426.31      431.21     10.86 o
 -21   7  13      731.73      724.05     23.20 o
 -19   7  13      363.24      372.48      9.52 o
 -17   7  13       93.05      144.04     16.35 o
 -15   7  13      626.49      652.55     22.05 o
 -13   7  13     1073.81     1178.41     25.62 o
 -11   7  13       25.06       35.70     12.00 o
  -9   7  13        7.80       22.65      8.50 o
  -7   7  13      293.58      319.78      9.05 o
  -5   7  13      478.66      460.86     17.28 o
  -3   7  13      576.35      643.94     23.64 o
  -1   7  13      235.95      248.10      9.35 o
 -20   8  13     1082.45      996.86     20.94 o
 -18   8  13     2703.31     2709.21     54.70 o
 -16   8  13     1406.17     1464.23     34.38 o
 -14   8  13       67.53       70.32      8.64 o
 -12   8  13      175.82      179.31      8.83 o
 -10   8  13     1298.27     1434.69     20.55 o
  -8   8  13     2483.28     2568.96     35.24 o
  -6   8  13      977.23      951.22     16.90 o
  -4   8  13       94.87      131.29      7.00 o
  -2   8  13      304.90      294.15     14.44 o
 -17   9  13     3173.73     2875.76     32.42 o
 -15   9  13     2107.34     1995.75     34.19 o
 -13   9  13      561.45      548.72      8.66 o
 -11   9  13      867.03      825.63     13.50 o
  -9   9  13     1542.83     1488.28     35.67 o
  -7   9  13      733.55      687.51     12.17 o
 -30   0  14       57.56       88.18     24.05 o
 -28   0  14      426.02      439.90     17.75 o
 -26   0  14     2394.35     2404.17     88.48 o
 -24   0  14       58.12       48.64     10.98 o
 -22   0  14     2387.11     2447.98     80.24 o
 -20   0  14     1032.57      936.09     39.83 o
 -18   0  14    10637.94     9762.97    303.33 o
 -16   0  14     9583.32     8679.33    183.96 o
 -14   0  14      195.29      159.62     11.43 o
 -12   0  14      622.14      527.19     13.40 o
 -10   0  14       17.94       -1.78      8.53 o
  -8   0  14       75.59       88.55      9.21 o
  -6   0  14      422.42      386.73      8.91 o
  -4   0  14       48.29       38.27     13.29 o
  -2   0  14      339.90      321.51     13.21 o
   0   0  14      122.70      137.47     13.57 o
   2   0  14      139.57      155.53     11.98 o
   4   0  14        4.92       26.70     14.62 o
 -29   1  14       27.99       34.09     10.45 o
 -27   1  14      239.49      225.86      8.72 o
 -25   1  14      721.89      780.11     11.47 o
 -23   1  14       19.95       23.72      8.01 o
 -21   1  14       29.98       26.06      7.01 o
 -19   1  14     2681.23     2451.09     57.41 o
 -17   1  14     1970.38     1894.84     40.09 o
 -15   1  14        2.40       17.29      7.47 o
 -13   1  14      417.56      449.62      7.42 o
 -11   1  14      186.71      159.85     10.07 o
  -9   1  14      478.98      432.75      7.87 o
  -7   1  14       61.06       64.62      7.53 o
  -5   1  14      430.95      408.14      9.09 o
  -3   1  14       53.92       81.86      9.24 o
  -1   1  14     1006.50      999.68     28.77 o
   1   1  14      231.29      214.26      9.51 o
   3   1  14        2.33       13.72      8.95 o
   5   1  14        1.70       -1.18      8.00 o
 -30   2  14      359.82      371.00     13.16 o
 -28   2  14       45.79       41.20      8.29 o
 -26   2  14      412.26      430.72     10.45 o
 -24   2  14       25.43       22.36      8.90 o
 -22   2  14      722.72      743.31     19.98 o
 -20   2  14       13.31       22.95      7.66 o
 -18   2  14      721.54      722.54     18.82 o
 -16   2  14      791.17      823.39     24.94 o
 -14   2  14       83.90       97.65      7.26 o
 -12   2  14       12.65       29.97      6.25 o
 -10   2  14      667.97      641.50     14.15 o
  -8   2  14      937.92      890.01     17.84 o
  -6   2  14     1265.51     1181.84     28.71 o
  -4   2  14      151.64      144.01      8.38 o
  -2   2  14      229.09      214.88      8.60 o
   0   2  14      257.02      249.84      8.01 o
   2   2  14      312.54      352.44      9.23 o
   4   2  14       13.15       -1.13      9.28 o
 -29   3  14      200.07      191.33     10.13 o
 -27   3  14      253.43      220.96      9.37 o
 -25   3  14     1742.75     1907.48     45.76 o
 -23   3  14      208.19      217.55      9.55 o
 -21   3  14        9.33       17.90      7.95 o
 -19   3  14     2990.98     2845.02     98.42 o
 -17   3  14     1626.85     1727.62     46.95 o
 -15   3  14       52.30       68.06      7.04 o
 -13   3  14      884.48      936.09     29.84 o
 -11   3  14     9220.02     8576.81    223.19 o
  -9   3  14    10824.38     9908.06    193.23 o
  -7   3  14      483.07      425.95     19.52 o
  -5   3  14      804.89      845.87     39.89 o
  -3   3  14       27.41       27.32      9.09 o
  -1   3  14      939.85     1019.39     33.74 o
   1   3  14      561.28      591.32     29.85 o
   3   3  14       17.01       14.77     11.16 o
 -28   4  14      150.06      131.98     10.21 o
 -26   4  14     1209.06     1108.51     11.47 o
 -24   4  14     1472.96     1571.72     53.14 o
 -22   4  14      778.18      803.01     26.80 o
 -20   4  14      962.91      973.77     37.67 o
 -18   4  14     2099.44     2065.31     79.83 o
 -16   4  14     1817.04     1712.79     71.87 o
 -14   4  14     1716.84     1666.33     55.71 o
 -12   4  14     4497.65     4365.77    143.51 o
 -10   4  14     7539.35     7493.35    194.65 o
  -8   4  14     4378.90     4507.62    129.60 o
  -6   4  14      378.15      414.89     14.91 o
  -4   4  14      110.77      127.58     10.94 o
  -2   4  14     1354.59     1400.21     41.44 o
   0   4  14     1794.56     1742.13     69.39 o
   2   4  14      609.32      584.26     20.43 o
 -27   5  14     1977.41     1778.83     25.82 o
 -25   5  14     1728.76     1668.81     56.16 o
 -23   5  14      364.79      323.69     14.67 o
 -21   5  14      641.09      679.07     14.31 o
 -19   5  14      984.34     1015.52     34.88 o
 -17   5  14     3279.32     3349.42    108.68 o
 -15   5  14     4868.35     4943.87    177.94 o
 -13   5  14     1968.87     1837.57     47.76 o
 -11   5  14     1632.81     1638.94     45.45 o
  -9   5  14     3053.37     3181.17     92.40 o
  -7   5  14     4658.15     4633.62    149.10 o
  -5   5  14     4396.92     4503.56    141.30 o
  -3   5  14     2345.78     2491.38     95.55 o
  -1   5  14      668.09      650.47     35.17 o
   1   5  14      347.07      325.11      9.21 o
 -26   6  14      931.95      813.92     20.79 o
 -24   6  14     1267.04     1231.24     38.89 o
 -22   6  14     1460.56     1447.67     46.22 o
 -20   6  14     1532.41     1528.56     38.03 o
 -18   6  14      796.47      810.69     25.85 o
 -16   6  14     1620.34     1653.73     34.88 o
 -14   6  14     3440.86     3492.95     90.56 o
 -12   6  14     3679.32     3739.11     95.79 o
 -10   6  14     2716.83     2816.60     91.27 o
  -8   6  14     2680.35     2816.95     75.18 o
  -6   6  14     2714.19     2783.64     70.64 o
  -4   6  14     1934.16     1894.84     67.96 o
  -2   6  14     1098.69     1134.60     45.54 o
   0   6  14      574.54      553.42     19.54 o
 -23   7  14     2819.67     2725.18    130.29 o
 -21   7  14     3588.79     3513.68     95.70 o
 -19   7  14      411.87      380.17     10.39 o
 -17   7  14       15.91       17.92      8.02 o
 -15   7  14      651.81      631.71     15.54 o
 -13   7  14     4437.42     4686.44    113.48 o
 -11   7  14     5247.27     5396.82    121.90 o
  -9   7  14     1641.99     1642.31     31.65 o
  -7   7  14     1213.25     1263.71     36.21 o
  -5   7  14      907.00      911.09     21.29 o
  -3   7  14      446.58      425.29     14.90 o
 -20   8  14      522.68      489.34     13.37 o
 -18   8  14      151.75      142.82     10.92 o
 -16   8  14      688.38      644.20     15.01 o
 -14   8  14     1654.26     1599.33     23.18 o
 -12   8  14     1609.18     1571.64     23.49 o
 -10   8  14      534.05      491.30      9.61 o
  -8   8  14      130.54      118.30      7.79 o
  -6   8  14      592.17      545.29     12.12 o
 -13   9  14        3.85       22.30     13.93 o
 -29   1  15      865.68      859.97     21.47 o
 -27   1  15        5.61       13.84      9.00 o
 -25   1  15      199.79      172.05      8.28 o
 -23   1  15      755.26      748.36     15.72 o
 -21   1  15     1255.74     1268.42     37.90 o
 -19   1  15     3033.97     2893.07     73.45 o
 -17   1  15     2653.63     2318.97     47.86 o
 -15   1  15     4288.58     4039.10     81.04 o
 -13   1  15      412.84      445.70      7.91 o
 -11   1  15       45.30       70.55      8.53 o
  -9   1  15     1202.78     1130.78     17.55 o
  -7   1  15     3820.29     3686.02     64.52 o
  -5   1  15     2139.44     2056.08     40.13 o
  -3   1  15       49.03       75.65     11.45 o
  -1   1  15      387.89      436.81     13.08 o
   1   1  15        8.27        3.45      8.32 o
   3   1  15      839.55      809.82     32.34 o
 -30   2  15      864.75      745.03     16.14 o
 -28   2  15      307.84      344.11     10.69 o
 -26   2  15      601.94      630.43     12.26 o
 -24   2  15     4261.71     4407.09    111.18 o
 -22   2  15     2815.86     2676.66     74.68 o
 -20   2  15     1578.88     1524.15     45.46 o
 -18   2  15     1413.35     1361.67     33.00 o
 -16   2  15     2610.49     2415.74     44.75 o
 -14   2  15     9667.99     9085.63    188.30 o
 -12   2  15     6111.57     5598.87     93.35 o
 -10   2  15     3235.28     2928.47     52.19 o
  -8   2  15     1941.46     1978.50     30.85 o
  -6   2  15     1245.03     1188.31     31.86 o
  -4   2  15     1433.19     1463.45     34.84 o
  -2   2  15      758.56      800.70     36.16 o
   0   2  15      567.21      539.38     19.72 o
   2   2  15      661.10      634.49     17.85 o
 -29   3  15      371.20      324.80     10.88 o
 -27   3  15      222.40      206.32     13.11 o
 -25   3  15     1876.22     1912.50     54.86 o
 -23   3  15     5151.24     5339.04    170.31 o
 -21   3  15     2444.71     2365.88     67.98 o
 -19   3  15      472.75      427.72     17.60 o
 -17   3  15     1020.27      879.74     32.49 o
 -15   3  15     6172.77     5901.03    166.25 o
 -13   3  15    10725.17    10697.60    264.16 o
 -11   3  15     4660.36     4519.61    109.25 o
  -9   3  15     2101.93     2045.03     42.92 o
  -7   3  15     2137.02     2075.00     58.50 o
  -5   3  15     2919.38     2951.05     86.91 o
  -3   3  15     2743.11     2742.53     79.04 o
  -1   3  15     2009.09     2011.54     61.32 o
   1   3  15     1695.68     1716.71     58.67 o
 -28   4  15     1071.34     1065.41     20.38 o
 -26   4  15      550.90      588.20     11.81 o
 -24   4  15      218.08      200.42     10.18 o
 -22   4  15      799.77      797.07     16.02 o
 -20   4  15     1856.96     1885.12     60.52 o
 -18   4  15     1504.03     1483.84     48.37 o
 -16   4  15     1999.45     2062.75     64.44 o
 -14   4  15     1888.61     1869.82     55.49 o
 -12   4  15     1875.79     1911.85     56.46 o
 -10   4  15     3689.35     3819.37     95.43 o
  -8   4  15     5378.62     5233.57    166.73 o
  -6   4  15     5476.63     5666.56    167.23 o
  -4   4  15     2521.85     2736.80     93.43 o
  -2   4  15      469.28      450.78     16.00 o
   0   4  15      852.90      837.18     33.13 o
 -27   5  15     1327.07     1359.82     26.30 o
 -25   5  15      405.71      428.53     19.33 o
 -23   5  15       55.65       72.36      9.03 o
 -21   5  15      133.60      141.19      7.48 o
 -19   5  15     2786.43     2960.82    100.66 o
 -17   5  15     1890.48     2133.23     65.97 o
 -15   5  15      192.91      215.30     13.51 o
 -13   5  15      125.46      118.11      9.97 o
 -11   5  15     2185.46     2293.19     56.81 o
  -9   5  15     3773.54     3884.04     93.54 o
  -7   5  15     1166.97     1271.74     41.35 o
  -5   5  15      432.90      458.79     11.04 o
  -3   5  15      583.80      671.86     25.28 o
  -1   5  15      823.86      883.34     27.44 o
 -24   6  15      329.20      325.92     14.14 o
 -22   6  15        1.37       13.28      8.29 o
 -20   6  15        4.36        5.35      9.21 o
 -18   6  15      296.76      286.42      9.88 o
 -16   6  15       65.63       74.31      9.86 o
 -14   6  15        7.83       23.71      8.00 o
 -12   6  15      745.99      838.96     18.70 o
 -10   6  15     1415.08     1616.38     41.01 o
  -8   6  15       79.39      120.53      9.79 o
  -6   6  15      192.66      196.70      8.81 o
  -4   6  15       10.42       19.82      8.17 o
  -2   6  15      550.65      548.58     26.69 o
 -23   7  15       11.45       15.53      8.63 o
 -21   7  15        0.64       -0.50      8.05 o
 -19   7  15        0.71       20.62      7.67 o
 -17   7  15       11.81       10.08      9.43 o
 -15   7  15       57.07       67.30      8.09 o
 -13   7  15       59.02       48.93      7.69 o
 -11   7  15        4.88       23.39      8.40 o
  -9   7  15       14.78       15.68      7.56 o
  -7   7  15      222.09      190.91      8.74 o
  -5   7  15      157.82      156.23     10.87 o
 -18   8  15      362.39      335.14      9.96 o
 -16   8  15      491.26      484.46     13.12 o
 -14   8  15      418.07      377.40     11.57 o
 -12   8  15      576.52      478.82     11.62 o
 -10   8  15      687.91      730.48     19.06 o
  -8   8  15      166.26      160.70      8.39 o
 -30   0  16     1118.63     1000.34     23.62 o
 -28   0  16     2444.87     2380.32     58.33 o
 -26   0  16     2221.37     2172.21     83.25 o
 -24   0  16     1893.78     1997.49     43.59 o
 -22   0  16     3218.52     3389.75     93.45 o
 -20   0  16    13662.22    13412.94    324.87 o
 -18   0  16    18862.46    18381.44    381.52 o
 -16   0  16     5091.92     5423.93    125.12 o
 -14   0  16     1291.51     1360.09     42.27 o
 -12   0  16     4269.31     4285.94    105.85 o
 -10   0  16    14042.24    13825.63    369.19 o
  -8   0  16     8916.19     8630.60    217.76 o
  -6   0  16     1348.80     1319.43     25.90 o
  -4   0  16     1521.70     1557.41     65.25 o
  -2   0  16     2577.13     2622.56    184.06 o
   0   0  16     1925.29     1913.61     95.30 o
 -29   1  16     1382.38     1328.72     18.58 o
 -27   1  16     2448.19     2407.06     34.30 o
 -25   1  16     1523.44     1487.14     40.96 o
 -23   1  16     1213.32     1185.88     24.63 o
 -21   1  16     2825.84     2812.09     52.22 o
 -19   1  16     8981.00     8855.48    171.94 o
 -17   1  16     9417.44     9298.17    162.20 o
 -15   1  16     5511.23     5511.82    124.80 o
 -13   1  16     6807.44     6483.34    123.97 o
 -11   1  16     6347.96     6395.19    125.96 o
  -9   1  16     4637.50     4729.14     79.68 o
  -7   1  16     2102.00     2123.77     44.26 o
  -5   1  16     2496.58     2494.99     40.36 o
  -3   1  16     4990.21     5319.45    155.90 o
  -1   1  16     2466.66     2392.88     49.35 o
   1   1  16      666.14      629.95     13.28 o
 -28   2  16      277.99      247.97     10.19 o
 -26   2  16      442.38      466.81      9.80 o
 -24   2  16      597.17      615.61     18.48 o
 -22   2  16     1483.54     1475.52     34.52 o
 -20   2  16      896.51      923.34     21.54 o
 -18   2  16     2000.43     2055.46     47.06 o
 -16   2  16     5497.21     5312.33    139.66 o
 -14   2  16     7617.17     7432.99    151.43 o
 -12   2  16     4137.42     4179.30    114.03 o
 -10   2  16      259.69      287.50      9.64 o
  -8   2  16     1258.29     1324.82     25.38 o
  -6   2  16     4519.42     4653.59     97.76 o
  -4   2  16     5097.31     5142.48    143.42 o
  -2   2  16     2739.54     2781.51    111.67 o
   0   2  16      568.69      544.70     17.16 o
 -29   3  16        0.97        1.84      9.44 o
 -27   3  16      594.81      629.60     14.16 o
 -25   3  16      211.41      208.04     10.83 o
 -23   3  16      359.88      329.05     12.20 o
 -21   3  16     1571.82     1560.23     37.85 o
 -19   3  16      260.52      295.20      9.50 o
 -17   3  16      363.76      349.47      8.37 o
 -15   3  16     1474.53     1514.71     36.68 o
 -13   3  16      914.33      957.07     24.22 o
 -11   3  16      309.04      306.33     12.60 o
  -9   3  16      842.21      841.31     24.77 o
  -7   3  16     3457.07     3451.83     85.64 o
  -5   3  16     1813.24     1786.62     45.78 o
  -3   3  16       45.46       35.85     10.25 o
  -1   3  16       86.17      103.09      8.63 o
 -28   4  16      451.62      454.79     12.06 o
 -26   4  16      664.89      655.87     14.53 o
 -24   4  16       12.87       18.22      8.47 o
 -22   4  16       64.86       55.19      8.58 o
 -20   4  16       96.84       87.09      7.78 o
 -18   4  16       36.14       43.37      7.69 o
 -16   4  16      119.51      110.95      6.86 o
 -14   4  16       40.26       38.95      6.93 o
 -12   4  16       62.42       85.75      7.42 o
 -10   4  16        2.37       -7.60      7.70 o
  -8   4  16       41.42       27.44      7.45 o
  -6   4  16       80.84       99.50     12.71 o
  -4   4  16        8.47       10.00      9.57 o
  -2   4  16       56.18       44.62     11.34 o
 -25   5  16        6.90       -1.57      9.38 o
 -23   5  16        3.97       15.36      8.78 o
 -21   5  16      841.23      913.45     25.25 o
 -19   5  16      573.95      687.22     28.36 o
 -17   5  16      117.88      125.34      8.74 o
 -15   5  16      304.52      339.83      9.65 o
 -13   5  16      227.86      238.44     16.09 o
 -11   5  16     1553.94     1645.42     37.70 o
  -9   5  16     1730.29     1939.34     44.20 o
  -7   5  16      658.71      736.27     28.85 o
  -5   5  16       24.04       25.84      8.07 o
  -3   5  16        3.61       13.82      8.49 o
 -24   6  16      516.35      549.52     21.74 o
 -22   6  16      373.49      401.92     10.31 o
 -20   6  16       89.17       91.79      8.67 o
 -18   6  16       19.04       34.76      7.92 o
 -16   6  16       29.78       44.12     12.29 o
 -14   6  16      546.90      630.83     19.61 o
 -12   6  16     1243.03     1382.07     24.83 o
 -10   6  16      790.87      807.58     10.56 o
  -8   6  16      967.99      986.60     25.78 o
  -6   6  16      648.46      645.92     18.53 o
  -4   6  16      274.69      294.15     11.11 o
 -21   7  16        3.33       12.44      8.13 o
 -19   7  16      452.19      454.13     13.63 o
 -17   7  16      268.44      283.76      8.84 o
 -15   7  16     2465.35     2692.37     61.41 o
 -13   7  16     1518.59     1605.27     24.99 o
 -11   7  16       48.30       64.75      8.03 o
  -9   7  16        5.96       -0.97      7.99 o
  -7   7  16      298.90      265.50     12.10 o
 -16   8  16      141.99      109.08     17.85 o
 -14   8  16      110.63       96.24     25.67 o
 -29   1  17        3.88       18.55      8.59 o
 -27   1  17       61.16       91.20      9.04 o
 -25   1  17     1328.96     1290.61     28.45 o
 -23   1  17     3136.57     3343.73     56.92 o
 -21   1  17      339.28      361.74      9.99 o
 -19   1  17       10.62       17.02      8.02 o
 -17   1  17       58.45       75.07      8.10 o
 -15   1  17       26.80       33.85      7.11 o
 -13   1  17       92.80       95.51     11.04 o
 -11   1  17      362.87      374.69     12.46 o
  -9   1  17      599.55      582.51     17.30 o
  -7   1  17       15.59       20.17      7.34 o
  -5   1  17      108.35      122.73     10.26 o
  -3   1  17       82.92      133.17     10.03 o
  -1   1  17      276.18      321.71      9.64 o
 -28   2  17      220.91      233.27      9.50 o
 -26   2  17      918.04      844.53     19.42 o
 -24   2  17     2459.33     2547.07     52.83 o
 -22   2  17      523.49      575.10     13.32 o
 -20   2  17        7.28       14.52      7.61 o
 -18   2  17      591.56      601.18     13.14 o
 -16   2  17     2314.54     2351.60     58.98 o
 -14   2  17      875.09      898.67     25.69 o
 -12   2  17       22.89       15.14     10.08 o
 -10   2  17       15.91       27.72      8.04 o
  -8   2  17      660.73      728.16     19.80 o
  -6   2  17     1279.37     1369.47     35.12 o
  -4   2  17      300.99      326.09     18.94 o
  -2   2  17       49.92       57.04      7.91 o
 -29   3  17      520.96      435.83     18.52 o
 -27   3  17     1110.74     1094.56     24.00 o
 -25   3  17     1639.64     1742.10     47.47 o
 -23   3  17      350.49      347.09      8.81 o
 -21   3  17       17.60        9.79      7.00 o
 -19   3  17       35.45       35.40      8.29 o
 -17   3  17     1678.16     1812.64     53.50 o
 -15   3  17     2181.54     2395.40     56.44 o
 -13   3  17      306.43      302.78      8.49 o
 -11   3  17       30.53       46.97      8.09 o
  -9   3  17      543.32      576.07     13.76 o
  -7   3  17     2630.61     2712.28     76.70 o
  -5   3  17     1431.28     1539.59     43.06 o
  -3   3  17      311.25      345.40     11.29 o
 -26   4  17      155.74      143.99     10.20 o
 -24   4  17       88.33       75.23      8.33 o
 -22   4  17      587.87      576.62     13.13 o
 -20   4  17     1140.21     1327.07     37.54 o
 -18   4  17        2.44       -3.92      7.51 o
 -16   4  17        6.75       -7.86      7.86 o
 -14   4  17      423.59      473.07     13.83 o
 -12   4  17     2111.97     2125.19     48.21 o
 -10   4  17     2129.75     2260.23     36.38 o
  -8   4  17      547.15      624.38     19.02 o
  -6   4  17       67.71       49.60      7.45 o
  -4   4  17      112.11      111.72     10.13 o
 -25   5  17       22.33       37.09      9.75 o
 -23   5  17       12.15       21.83      8.14 o
 -21   5  17      454.33      499.86     13.08 o
 -19   5  17      398.36      400.98      9.53 o
 -17   5  17      215.49      257.41      8.63 o
 -15   5  17      393.54      456.34      8.84 o
 -13   5  17      221.03      219.64      8.56 o
 -11   5  17     1309.11     1357.97     31.16 o
  -9   5  17      225.40      244.72     10.63 o
  -7   5  17       23.86       29.26      9.64 o
  -5   5  17        0.23        0.94      9.77 o
 -24   6  17      191.31      185.31     10.22 o
 -22   6  17      339.67      363.84      9.94 o
 -20   6  17       38.44       49.24      7.60 o
 -18   6  17       66.80       90.89      9.09 o
 -16   6  17        5.09        5.99      8.42 o
 -14   6  17      394.11      423.25     13.69 o
 -12   6  17      214.84      247.54      8.20 o
 -10   6  17      164.12      213.51      7.81 o
  -8   6  17      252.33      278.24      9.76 o
 -19   7  17      408.42      407.87     10.46 o
 -17   7  17      555.33      583.03     12.44 o
 -15   7  17      664.22      710.09      9.88 o
 -13   7  17      658.81      628.16     22.26 o
 -11   7  17      487.87      510.87     10.48 o
 -28   0  18     1036.77     1075.75     25.79 o
 -26   0  18      467.16      517.40     33.15 o
 -24   0  18      582.30      592.61     28.39 o
 -22   0  18       98.49       65.03     11.46 o
 -20   0  18       81.25       60.67     14.13 o
 -18   0  18        1.11        7.48      9.27 o
 -16   0  18      340.95      442.28     13.01 o
 -14   0  18      145.91      136.53      8.85 o
 -12   0  18      286.06      288.66     16.77 o
 -10   0  18        0.06        1.87     10.35 o
  -8   0  18      452.14      414.52     21.42 o
  -6   0  18      128.38      125.16     11.85 o
  -4   0  18      763.46      741.44     47.33 o
 -29   1  18      882.63      844.78     10.97 o
 -27   1  18      128.75      138.27      9.33 o
 -25   1  18       14.44       28.01      7.64 o
 -23   1  18       62.09       72.01      8.05 o
 -21   1  18      439.14      443.71     11.61 o
 -19   1  18      662.80      689.63     14.11 o
 -17   1  18        5.26        6.54      9.24 o
 -15   1  18      105.01      140.06      7.74 o
 -13   1  18       50.87       61.21      6.61 o
 -11   1  18      106.80      115.25      8.33 o
  -9   1  18       17.13       18.65      9.72 o
  -7   1  18       28.81       27.54      8.88 o
  -5   1  18      355.99      338.45      8.55 o
  -3   1  18      388.36      387.30     20.14 o
 -28   2  18        5.93        3.98      8.30 o
 -26   2  18      234.26      273.05     11.25 o
 -24   2  18      454.47      504.10     13.31 o
 -22   2  18        2.72        1.34      7.03 o
 -20   2  18      296.87      263.07      8.84 o
 -18   2  18      188.32      196.50      7.15 o
 -16   2  18        9.06       13.02      7.99 o
 -14   2  18      352.70      398.25     17.62 o
 -12   2  18      477.55      465.67     16.10 o
 -10   2  18       63.99       59.15      6.74 o
  -8   2  18      115.77      121.75      7.90 o
  -6   2  18      293.73      313.01      8.19 o
  -4   2  18       11.37        1.08     11.14 o
 -27   3  18      487.94      488.03     13.25 o
 -25   3  18       11.54        8.17      7.24 o
 -23   3  18      127.45      130.05      8.06 o
 -21   3  18      448.22      526.46     12.13 o
 -19   3  18      574.40      648.64     17.94 o
 -17   3  18      149.72      134.56      7.49 o
 -15   3  18       10.00        5.70      7.88 o
 -13   3  18      173.98      218.67     17.01 o
 -11   3  18      341.56      355.32      9.34 o
  -9   3  18      492.85      461.04     12.54 o
  -7   3  18      509.09      504.52     14.27 o
  -5   3  18      176.06      178.85      7.61 o
 -26   4  18      401.17      359.05      9.42 o
 -24   4  18       89.57       94.77      8.57 o
 -22   4  18      960.05      947.46     26.95 o
 -20   4  18     2365.36     2480.74     66.38 o
 -18   4  18     1100.37     1206.58     27.52 o
 -16   4  18      198.79      185.05      9.91 o
 -14   4  18      555.89      544.87     11.79 o
 -12   4  18     2199.07     2172.28     35.16 o
 -10   4  18     2227.81     2335.95     72.21 o
  -8   4  18     1130.68     1070.49     34.23 o
  -6   4  18      602.12      589.58     17.25 o
 -25   5  18     1473.74     1455.04     39.68 o
 -23   5  18     1848.48     1859.07     48.03 o
 -21   5  18     1863.35     1758.55     41.56 o
 -19   5  18      824.24      802.16     13.86 o
 -17   5  18      222.01      214.66      9.17 o
 -15   5  18     1862.37     1878.17     45.82 o
 -13   5  18     5389.21     5369.82     82.28 o
 -11   5  18     4356.68     4342.71    109.32 o
  -9   5  18     1451.90     1388.07     12.99 o
 -22   6  18      956.37      886.03     28.44 o
 -20   6  18      519.99      456.39     12.51 o
 -18   6  18      972.35      885.70     12.65 o
 -16   6  18     2224.12     2204.29     67.57 o
 -14   6  18     3215.41     3135.17     75.31 o
 -12   6  18     2164.52     1987.47     47.34 o
 -10   6  18     1500.97     1414.96     20.34 o
 -29   1  19        9.79       15.86     16.97 o
 -27   1  19      716.27      732.27      9.67 o
 -25   1  19     1991.24     2014.52     41.32 o
 -23   1  19      685.52      732.00     15.86 o
 -21   1  19      325.35      356.01      8.00 o
 -19   1  19       41.71       67.40      7.80 o
 -17   1  19      991.17     1029.96     26.07 o
 -15   1  19     1484.61     1633.62     24.36 o
 -13   1  19      306.73      309.34      8.13 o
 -11   1  19       20.26       33.06      8.37 o
  -9   1  19      103.22      127.38      8.40 o
  -7   1  19      262.50      279.12     11.92 o
 -28   2  19      310.83      316.20      8.86 o
 -26   2  19     1531.15     1530.17     31.95 o
 -24   2  19     2494.51     2484.35     56.97 o
 -22   2  19     1233.10     1341.21     25.41 o
 -20   2  19      261.93      272.29      8.57 o
 -18   2  19     1244.08     1182.87     32.70 o
 -16   2  19     1517.64     1681.00     40.75 o
 -14   2  19      439.42      457.12     17.30 o
 -12   2  19      223.96      217.71      9.54 o
 -10   2  19     1252.85     1311.17     34.69 o
  -8   2  19     2975.86     3136.49     81.79 o
  -6   2  19     1029.02      955.94     14.51 o
 -27   3  19     1165.38     1169.05     19.00 o
 -25   3  19     1258.92     1222.49     28.78 o
 -23   3  19     1194.77     1135.39     31.33 o
 -21   3  19     2389.01     2432.99     54.07 o
 -19   3  19     3323.03     3569.21     98.39 o
 -17   3  19     2518.64     2616.02     81.18 o
 -15   3  19      824.32      833.66     22.57 o
 -13   3  19     1059.16     1093.37     24.86 o
 -11   3  19     2584.94     2675.02     61.89 o
  -9   3  19     3066.88     3070.22     63.86 o
  -7   3  19     1763.64     1718.69     51.77 o
 -24   4  19     1185.20     1285.51     39.23 o
 -22   4  19     1119.69     1125.80     34.01 o
 -20   4  19     1874.49     1927.28     37.23 o
 -18   4  19     1804.20     1863.32     36.12 o
 -16   4  19     1662.73     1613.41     43.86 o
 -14   4  19     2730.11     2834.63     63.23 o
 -12   4  19     2906.71     2924.63     35.74 o
 -10   4  19     1119.08     1084.40     40.57 o
 -23   5  19      772.41      813.31     26.60 o
 -21   5  19     1044.79     1085.28     29.59 o
 -19   5  19      568.82      574.61     21.78 o
 -17   5  19      378.07      356.17     11.47 o
 -15   5  19     1013.18     1042.77     23.15 o
 -13   5  19     1956.62     1958.65     43.90 o
 -11   5  19      891.96      866.99     36.80 o
 -28   0  20     1624.87     1619.15     35.66 o
 -26   0  20      457.45      474.14     13.01 o
 -24   0  20      762.51      783.53     43.41 o
 -22   0  20     2187.70     2331.78     82.19 o
 -20   0  20     3155.35     3591.23    133.27 o
 -18   0  20     4112.77     4624.52    164.31 o
 -16   0  20     3690.19     4048.70     85.34 o
 -14   0  20     2495.04     2573.05    101.53 o
 -12   0  20      972.74     1069.43     33.55 o
 -10   0  20      511.79      592.10     45.88 o
 -27   1  20      356.66      378.49      8.87 o
 -25   1  20      817.00      860.65     15.89 o
 -23   1  20     2751.12     2964.69     81.21 o
 -21   1  20     3644.94     3902.46     99.19 o
 -19   1  20     2074.36     2232.07     55.16 o
 -17   1  20     1745.73     1837.86     32.01 o
 -15   1  20     2306.46     2483.01     57.11 o
 -13   1  20     2349.50     2551.70     73.57 o
 -11   1  20     1585.61     1649.54     46.27 o
  -9   1  20     1034.21     1059.04     39.34 o
 -26   2  20      422.15      394.09      8.37 o
 -24   2  20     1334.71     1425.66     28.77 o
 -22   2  20     2660.04     2813.69     66.80 o
 -20   2  20     3061.01     3369.67     90.49 o
 -18   2  20     1293.76     1423.86     33.50 o
 -16   2  20     1093.98     1165.90     32.17 o
 -14   2  20     1403.02     1510.64     38.55 o
 -12   2  20     1869.37     1859.87     48.04 o
 -10   2  20     1157.06     1164.01     40.37 o
 -25   3  20      423.23      447.40      9.96 o
 -23   3  20        4.91        3.07      7.95 o
 -21   3  20      117.63       99.26      7.18 o
 -19   3  20     2067.15     2165.21     55.04 o
 -17   3  20     2516.27     2554.98     73.10 o
 -15   3  20      803.66      802.86     19.67 o
 -13   3  20       39.92       49.18      8.03 o
 -11   3  20       23.48       35.69      8.37 o
 -24   4  20       34.66       -6.37     13.65 o
 -22   4  20      358.59      389.04     12.06 o
 -20   4  20       15.55       64.22      9.27 o
 -18   4  20      885.47      826.31     13.70 o
 -16   4  20      666.43      634.73     19.25 o
 -14   4  20       21.32       25.50      8.61 o
 -17   5  20      259.71      289.44     17.50 o
 -25   1  21        3.08        6.72      7.31 o
 -23   1  21       22.42       37.05      7.24 o
 -21   1  21        4.67        3.47      7.16 o
 -19   1  21      527.44      620.23     18.22 o
 -17   1  21      484.89      502.41     14.78 o
 -15   1  21        7.31        8.84      8.94 o
 -13   1  21       59.12       62.70      8.05 o
 -24   2  21      394.16      449.74     19.40 o
 -22   2  21       23.59       42.53      8.01 o
 -20   2  21       22.46       35.39     10.98 o
 -18   2  21      337.95      391.96      8.89 o
 -16   2  21      342.49      370.16     14.43 o
 -14   2  21      192.32      201.43      8.84 o
 -23   3  21      543.51      597.68     22.93 o
 -21   3  21      334.81      372.06      9.01 o
 -19   3  21      296.35      324.35     13.17 o
 -17   3  21      125.65      135.31      8.25 o
 -15   3  21      219.71      187.00      9.40 o
 -22   0  22     1281.03     1364.69     39.62 o
 -20   0  22      389.37      415.27     19.09 o
 -18   0  22       35.50       23.65     13.99 o
 -21   1  22      110.65      113.48     12.00 o
 -19   1  22       29.23       27.47      8.05 o
 
